# Supplementary material for: Discovery and heterologous biosynthesis of glycosylated polyketide luteodienoside A reveals unprecedented glucinol-mediated product offloading by a fungal carnitine O-acyltransferase domain
Source: Chem Sci. 2024 Jan 29;15(9):3349–56. doi: 10.1039/d3sc05008d (PMC10901484; doi:10.1039/d3sc05008d)
Supplement: SC-015-D3SC05008D-s002 [file SC-015-D3SC05008D-s002.cif]

# Electronic Supplementary Material (ESI) for Chemical Science.
# This journal is © The Royal Society of Chemistry 2024

####################################################################### 
# 
# This file contains crystal structure data downloaded from the 
# Cambridge Structural Database (CSD) hosted by the Cambridge 
# Crystallographic Data Centre (CCDC).
# 
# Full information about CCDC data access policies and citation 
# guidelines are available at http://www.ccdc.cam.ac.uk/access/V1 
# 
# Audit and citation data items may have been added by the CCDC. 
# Please retain this information to preserve the provenance of 
# this file and to allow appropriate attribution of the data. 
# 
#######################################################################

data_amp17pt2_s1582_2
_database_code_depnum_ccdc_archive 'CCDC 2295166'
loop_
_audit_author_name
_audit_author_address
'William Lewis'
;University of Sydney
Australia
;
_audit_update_record             
;
2023-09-14 deposited with the CCDC.	2024-01-05 downloaded from the CCDC.
;
_refine_special_details          
'Hydrogen atoms were located in the difference map and then placed in calcualted positions. After convergence positional riding constraints on OH and H2O hydrogen atoms were removed. O-H and H-H distances of the water molecules were restrainted to be approximately equal, respectively. Alcohol O-H distances were restrained to be approximately equal.'
_vrf_PLAT417_amp17pt2_s1582_2    
;
PROBLEM: Short Inter D-H..H-D       H1'      ..H2WA     .       2.06 Ang.  
RESPONSE: Although this H--H interaction is slightly shorter than usual it is 
not an unreasonable distance, and all the hydrogen atoms are located in 
appropriate positions with regard to both their parent atom and hydrogen bonding 
acceptors.
;
_audit_creation_date             2023-09-13
_audit_creation_method           
;
Olex2 1.5
(compiled 2023.08.24 svn.re1ec1418 for OlexSys, GUI svn.r6817)
;
_shelx_SHELXL_version_number     2019/2
loop_
_audit_author_email
w.lewis@sydney.edu.au
p.turner@chem.usyd.edu.au

_chemical_name_common            ?
_chemical_name_systematic        ?
_chemical_formula_moiety         'C23 H38 O13, 4(H2 O)'
_chemical_formula_sum            'C23 H46 O17'
_chemical_formula_weight         594.60
_chemical_absolute_configuration ad
_chemical_melting_point          ?
_chemical_oxdiff_formula         C23H46O17
loop_
_atom_type_symbol
_atom_type_description
_atom_type_scat_dispersion_real
_atom_type_scat_dispersion_imag
_atom_type_scat_source
C C 0.0181 0.0091 'International Tables Vol C Tables 4.2.6.8 and 6.1.1.4'
H H 0.0000 0.0000 'International Tables Vol C Tables 4.2.6.8 and 6.1.1.4'
O O 0.0492 0.0322 'International Tables Vol C Tables 4.2.6.8 and 6.1.1.4'

_shelx_space_group_comment       
;
The symmetry employed for this shelxl refinement is uniquely defined
by the following loop, which should always be used as a source of
symmetry information in preference to the above space-group names.
They are only intended as comments.
;
_space_group_crystal_system      orthorhombic
_space_group_IT_number           19
_space_group_name_H-M_alt        'P 21 21 21'
_space_group_name_Hall           'P 2ac 2ab'
loop_
_space_group_symop_operation_xyz
'x, y, z'
'-x+1/2, -y, z+1/2'
'x+1/2, -y+1/2, -z'
'-x, y+1/2, -z+1/2'

_cell_length_a                   6.60006(18)
_cell_length_b                   7.7434(3)
_cell_length_c                   55.3300(13)
_cell_angle_alpha                90
_cell_angle_beta                 90
_cell_angle_gamma                90
_cell_volume                     2827.75(16)
_cell_formula_units_Z            4
_cell_measurement_reflns_used    15913
_cell_measurement_temperature    100(2)
_cell_measurement_theta_max      75.9430
_cell_measurement_theta_min      4.7660
_shelx_estimated_absorpt_T_max   0.972
_shelx_estimated_absorpt_T_min   0.788
_exptl_absorpt_coefficient_mu    1.028
_exptl_absorpt_correction_T_max  1.000
_exptl_absorpt_correction_T_min  0.686
_exptl_absorpt_correction_type   gaussian
_exptl_absorpt_process_details   
;
CrysAlisPro 1.171.42.49 (Rigaku Oxford Diffraction, 2022)
Numerical absorption correction based on gaussian integration over
a multifaceted crystal model
Empirical absorption correction using spherical harmonics,
implemented in SCALE3 ABSPACK scaling algorithm.
;
_exptl_absorpt_special_details   ?
_exptl_crystal_colour            'clear colourless'
_exptl_crystal_colour_lustre     clear
_exptl_crystal_colour_modifier   .
_exptl_crystal_colour_primary    colourless
_exptl_crystal_density_diffrn    1.397
_exptl_crystal_density_meas      ?
_exptl_crystal_density_method    ?
_exptl_crystal_description       needle
_exptl_crystal_F_000             1280
loop_
_exptl_crystal_face_index_h
_exptl_crystal_face_index_k
_exptl_crystal_face_index_l
_exptl_crystal_face_perp_dist
0 -1 -1 0.0140
0 0 1 0.0191
0 1 1 0.0140
-1 0 0 0.1218
3 -1 -19 0.0853
0 0 -1 0.0191

_exptl_crystal_size_max          0.244
_exptl_crystal_size_mid          0.043
_exptl_crystal_size_min          0.028
loop_
_exptl_oxdiff_crystal_face_indexfrac_h
_exptl_oxdiff_crystal_face_indexfrac_k
_exptl_oxdiff_crystal_face_indexfrac_l
_exptl_oxdiff_crystal_face_x
_exptl_oxdiff_crystal_face_y
_exptl_oxdiff_crystal_face_z
0.0016 -1.0049 -1.0139 -0.0341 0.1868 0.0684
0.0007 0.0025 1.0019 0.0239 0.0048 -0.0136
-0.0016 1.0049 1.0139 0.0341 -0.1868 -0.0684
-1.0010 -0.0097 -0.0029 -0.1219 0.0498 -0.1928
3.4374 -1.3901 -19.0676 -0.0482 -0.0001 0.9987
-0.0007 -0.0025 -1.0019 -0.0239 -0.0048 0.0136

_exptl_transmission_factor_max   ?
_exptl_transmission_factor_min   ?
_reflns_Friedel_coverage         0.705
_reflns_Friedel_fraction_full    1.000
_reflns_Friedel_fraction_max     0.980
_reflns_number_gt                5556
_reflns_number_total             5946
_reflns_special_details          
;
 Reflections were merged by SHELXL according to the crystal
 class for the calculation of statistics and refinement.
 
 _reflns_Friedel_fraction is defined as the number of unique
 Friedel pairs measured divided by the number that would be
 possible theoretically, ignoring centric projections and
 systematic absences.
;
_reflns_threshold_expression     'I > 2\s(I)'
_computing_cell_refinement       'CrysAlisPro 1.171.42.49 (Rigaku OD, 2022)'
_computing_data_collection       'CrysAlisPro 1.171.42.49 (Rigaku OD, 2022)'
_computing_data_reduction        'CrysAlisPro 1.171.42.49 (Rigaku OD, 2022)'
_computing_molecular_graphics    'Olex2 1.5 (Dolomanov et al., 2009)'
_computing_publication_material  'Olex2 1.5 (Dolomanov et al., 2009)'
_computing_structure_refinement  'SHELXL 2019/2 (Sheldrick, 2015)'
_computing_structure_solution    'olex2.solve 1.5 (Bourhis et al., 2015)'
_refine_diff_density_max         0.268
_refine_diff_density_min         -0.297
_refine_diff_density_rms         0.068
_refine_ls_abs_structure_details 
;
 Flack x determined using 2109 quotients [(I+)-(I-)]/[(I+)+(I-)]
 (Parsons, Flack and Wagner, Acta Cryst. B69 (2013) 249-259).
;
_refine_ls_abs_structure_Flack   -0.04(7)
_refine_ls_extinction_coef       .
_refine_ls_extinction_method     none
_refine_ls_goodness_of_fit_ref   1.146
_refine_ls_hydrogen_treatment    mixed
_refine_ls_matrix_type           full
_refine_ls_number_parameters     416
_refine_ls_number_reflns         5946
_refine_ls_number_restraints     70
_refine_ls_R_factor_all          0.0562
_refine_ls_R_factor_gt           0.0528
_refine_ls_restrained_S_all      1.142
_refine_ls_shift/su_max          0.001
_refine_ls_shift/su_mean         0.000
_refine_ls_structure_factor_coef Fsqd
_refine_ls_weighting_details     
'w=1/[\s^2^(Fo^2^)+(0.0001P)^2^+4.7117P] where P=(Fo^2^+2Fc^2^)/3'
_refine_ls_weighting_scheme      calc
_refine_ls_wR_factor_gt          0.0992
_refine_ls_wR_factor_ref         0.1013
_olex2_refinement_description    
;
1. Fixed Uiso
 At 1.2 times of:
  All C(H) groups, All C(H,H) groups
 At 1.5 times of:
  All C(H,H,H) groups, All O(H) groups, All O(H,H) groups
2. Restrained distances
 O2W-H2WB \\sim O2W-H2WA \\sim O1W-H1WA \\sim O1W-H1WB \\sim O3W-H3WB \\sim
O3W-H3WA \\sim O4W-H4WA ~
 O4W-H4WB
 with sigma of 0.02
 H4WB-H4WA \\sim H3WA-H3WB \\sim H2WA-H2WB \\sim H1WA-H1WB
 with sigma of 0.02
 O3'-H3'A \\sim O4"-H4"A \\sim O5"-H5"A \\sim O1"-H1"A \\sim O2"-H2" \\sim
O3"-H3" \\sim O1'-H1' \\sim O2'-
 H2' \\sim O3-H3A
 with sigma of 0.02
3.a Ternary CH refined with riding coordinates:
 C3(H3), C1"(H1"), C2"(H2"A), C3"(H3"A), C4"(H4"), C5"(H5"), C6"(H6"),
 C1'(H1'A), C2'(H2'A), C3'(H3'), C4'(H4'), C5'(H5')
3.b Secondary CH2 refined with riding coordinates:
 C6'(H6'A,H6'B)
3.c Aromatic/amide H refined with riding coordinates:
 C5(H5), C6(H6), C7(H7)
3.d Idealised Me refined as rotating group:
 C8(H8A,H8B,H8C), C9(H9A,H9B,H9C), C10(H10A,H10B,H10C), C11(H11A,H11B,H11C)
;
_atom_sites_solution_hydrogens   mixed
_atom_sites_solution_primary     iterative
_atom_sites_solution_secondary   ?
loop_
_atom_site_label
_atom_site_type_symbol
_atom_site_fract_x
_atom_site_fract_y
_atom_site_fract_z
_atom_site_U_iso_or_equiv
_atom_site_adp_type
_atom_site_occupancy
_atom_site_site_symmetry_order
_atom_site_calc_flag
_atom_site_refinement_flags_posn
_atom_site_refinement_flags_adp
_atom_site_refinement_flags_occupancy
_atom_site_disorder_assembly
_atom_site_disorder_group
O1 O 0.2640(4) 0.8471(3) 0.64894(4) 0.0124(5) Uani 1 1 d . . . . .
C1 C 0.0630(5) 0.8488(5) 0.65455(6) 0.0133(7) Uani 1 1 d . . . . .
O2 O -0.0684(4) 0.8145(4) 0.64043(5) 0.0230(6) Uani 1 1 d . . . . .
C2 C 0.0303(6) 0.8868(5) 0.68148(6) 0.0158(7) Uani 1 1 d . . . . .
C3 C 0.1716(6) 1.0360(5) 0.68931(6) 0.0141(7) Uani 1 1 d . . . . .
H3 H 0.313376 1.002508 0.684993 0.017 Uiso 1 1 calc R U . . .
O3 O 0.1206(4) 1.1870(4) 0.67554(5) 0.0175(5) Uani 1 1 d D . . . .
H3A H 0.214(5) 1.210(6) 0.6673(7) 0.026 Uiso 1 1 d D U . . .
C4 C 0.1674(6) 1.0765(5) 0.71623(6) 0.0180(8) Uani 1 1 d . . . . .
C5 C 0.3068(6) 1.0030(5) 0.73044(7) 0.0180(8) Uani 1 1 d . . . . .
H5 H 0.406480 0.934784 0.722546 0.022 Uiso 1 1 calc R U . . .
C6 C 0.3234(6) 1.0158(5) 0.75663(7) 0.0210(8) Uani 1 1 d . . . . .
H6 H 0.235494 1.092602 0.764955 0.025 Uiso 1 1 calc R U . . .
C7 C 0.4577(7) 0.9234(6) 0.76954(7) 0.0251(9) Uani 1 1 d . . . . .
H7 H 0.553768 0.856646 0.760801 0.030 Uiso 1 1 calc R U . . .
C8 C 0.4682(7) 0.9172(6) 0.79638(7) 0.0302(10) Uani 1 1 d . . . . .
H8A H 0.608541 0.935018 0.801598 0.045 Uiso 1 1 calc R U . . .
H8B H 0.420800 0.804267 0.802048 0.045 Uiso 1 1 calc R U . . .
H8C H 0.382140 1.008131 0.803186 0.045 Uiso 1 1 calc R U . . .
C9 C -0.1950(6) 0.9253(6) 0.68561(7) 0.0219(9) Uani 1 1 d . . . . .
H9A H -0.231147 1.033387 0.677483 0.033 Uiso 1 1 calc R U . . .
H9B H -0.221081 0.936235 0.702983 0.033 Uiso 1 1 calc R U . . .
H9C H -0.276739 0.830699 0.679018 0.033 Uiso 1 1 calc R U . . .
C10 C 0.0895(7) 0.7197(5) 0.69492(7) 0.0228(9) Uani 1 1 d . . . . .
H10A H 0.009549 0.623024 0.688629 0.034 Uiso 1 1 calc R U . . .
H10B H 0.062572 0.733587 0.712232 0.034 Uiso 1 1 calc R U . . .
H10C H 0.233945 0.696431 0.692443 0.034 Uiso 1 1 calc R U . . .
C11 C 0.0078(7) 1.1975(6) 0.72556(7) 0.0277(10) Uani 1 1 d . . . . .
H11A H -0.094297 1.131770 0.734545 0.042 Uiso 1 1 calc R U . . .
H11B H -0.056863 1.256687 0.711939 0.042 Uiso 1 1 calc R U . . .
H11C H 0.070489 1.282872 0.736278 0.042 Uiso 1 1 calc R U . . .
C1" C 1.1090(5) 0.3512(5) 0.52918(6) 0.0116(7) Uani 1 1 d . . . . .
H1" H 1.055720 0.411347 0.514501 0.014 Uiso 1 1 calc R U . . .
O1" O 1.2728(4) 0.2428(4) 0.52230(5) 0.0171(6) Uani 1 1 d D . . . .
H1"A H 1.314(7) 0.270(6) 0.5096(5) 0.026 Uiso 1 1 d D U . . .
O2" O 1.2563(4) 0.3921(3) 0.56766(4) 0.0142(5) Uani 1 1 d D . . . .
H2" H 1.298(7) 0.460(5) 0.5768(7) 0.021 Uiso 1 1 d D U . . .
C2" C 1.1778(5) 0.4857(5) 0.54744(6) 0.0115(7) Uani 1 1 d . . . . .
H2"A H 1.287391 0.558398 0.540214 0.014 Uiso 1 1 calc R U . . .
O3" O 1.0692(4) 0.7252(3) 0.57138(5) 0.0154(5) Uani 1 1 d D . . . .
H3" H 0.981(6) 0.792(5) 0.5727(8) 0.023 Uiso 1 1 d D U . . .
C3" C 1.0001(5) 0.5993(4) 0.55447(6) 0.0099(7) Uani 1 1 d . . . . .
H3"A H 0.948587 0.659590 0.539717 0.012 Uiso 1 1 calc R U . . .
C4" C 0.8294(5) 0.4903(4) 0.56520(6) 0.0094(7) Uani 1 1 d . . . . .
H4" H 0.874534 0.438653 0.580861 0.011 Uiso 1 1 calc R U . . .
O4" O 0.6226(4) 0.2333(3) 0.55931(5) 0.0134(5) Uani 1 1 d D . . . .
H4"A H 0.513(4) 0.267(6) 0.5589(8) 0.020 Uiso 1 1 d D U . . .
C5" C 0.7625(5) 0.3474(4) 0.54793(6) 0.0095(7) Uani 1 1 d . . . . .
H5" H 0.696896 0.400520 0.533435 0.011 Uiso 1 1 calc R U . . .
O5" O 0.8826(4) 0.1179(3) 0.52161(5) 0.0137(5) Uani 1 1 d D . . . .
H5"A H 0.802(6) 0.049(5) 0.5254(8) 0.021 Uiso 1 1 d D U . . .
C6" C 0.9419(5) 0.2386(4) 0.53982(6) 0.0101(7) Uani 1 1 d . . . . .
H6" H 0.996883 0.174108 0.554036 0.012 Uiso 1 1 calc R U . . .
O1' O 0.7185(4) 0.9498(3) 0.58247(4) 0.0138(5) Uani 1 1 d D . . . .
H1' H 0.677(7) 1.030(4) 0.5756(7) 0.021 Uiso 1 1 d D U . . .
C1' C 0.6308(5) 0.6654(5) 0.59288(6) 0.0108(7) Uani 1 1 d . . . . .
H1'A H 0.761549 0.663185 0.602010 0.013 Uiso 1 1 calc R U . . .
O2' O 0.3669(4) 1.0770(3) 0.60891(5) 0.0169(5) Uani 1 1 d D . . . .
H2' H 0.389(8) 1.141(5) 0.6193(6) 0.025 Uiso 1 1 d D U . . .
C2' C 0.5517(5) 0.8494(4) 0.59056(6) 0.0113(7) Uani 1 1 d . . . . .
H2'A H 0.442899 0.852235 0.577992 0.014 Uiso 1 1 calc R U . . .
C3' C 0.4660(5) 0.9192(5) 0.61437(6) 0.0115(7) Uani 1 1 d . . . . .
H3' H 0.579384 0.941193 0.625957 0.014 Uiso 1 1 calc R U . . .
O3' O 0.4026(4) 0.3190(4) 0.64414(5) 0.0166(5) Uani 1 1 d D . . . .
H3'A H 0.518(4) 0.333(6) 0.6464(8) 0.025 Uiso 1 1 d D U . . .
O4' O 0.4849(4) 0.5555(3) 0.60401(4) 0.0109(5) Uani 1 1 d . . . . .
C4' C 0.3213(5) 0.7872(5) 0.62509(6) 0.0131(7) Uani 1 1 d . . . . .
H4' H 0.198747 0.774605 0.614615 0.016 Uiso 1 1 calc R U . . .
C5' C 0.4293(5) 0.6136(5) 0.62778(6) 0.0123(7) Uani 1 1 d . . . . .
H5' H 0.553789 0.628255 0.637877 0.015 Uiso 1 1 calc R U . . .
O5' O 0.6577(4) 0.6023(3) 0.56928(4) 0.0103(5) Uani 1 1 d . . . . .
C6' C 0.2966(6) 0.4754(5) 0.63857(6) 0.0154(8) Uani 1 1 d . . . . .
H6'A H 0.234116 0.520700 0.653559 0.018 Uiso 1 1 calc R U . . .
H6'B H 0.185830 0.448819 0.627092 0.018 Uiso 1 1 calc R U . . .
O1W O 0.8027(5) 0.3427(5) 0.64902(6) 0.0329(7) Uani 1 1 d D . . . .
H1WA H 0.850(8) 0.278(6) 0.6353(6) 0.049 Uiso 1 1 d D U . . .
H1WB H 0.887(7) 0.290(7) 0.6604(7) 0.049 Uiso 1 1 d D U . . .
O2W O 0.9570(5) 0.1839(4) 0.60944(6) 0.0294(7) Uani 1 1 d D . . . .
H2WA H 0.879(6) 0.094(5) 0.6025(9) 0.044 Uiso 1 1 d D U . . .
H2WB H 1.085(4) 0.132(6) 0.6068(9) 0.044 Uiso 1 1 d D U . . .
O3W O 0.6060(4) -0.1524(4) 0.52697(5) 0.0189(6) Uani 1 1 d D . . . .
H3WA H 0.653(7) -0.230(5) 0.5155(6) 0.028 Uiso 1 1 d D U . . .
H3WB H 0.623(7) -0.220(5) 0.5406(5) 0.028 Uiso 1 1 d D U . . .
O4W O 0.7047(5) -0.3688(4) 0.49076(5) 0.0258(7) Uani 1 1 d D . . . .
H4WA H 0.640(6) -0.471(4) 0.4868(9) 0.039 Uiso 1 1 d D U . . .
H4WB H 0.828(5) -0.389(6) 0.4829(8) 0.039 Uiso 1 1 d D U . . .

loop_
_atom_site_aniso_label
_atom_site_aniso_U_11
_atom_site_aniso_U_22
_atom_site_aniso_U_33
_atom_site_aniso_U_23
_atom_site_aniso_U_13
_atom_site_aniso_U_12
O1 0.0106(11) 0.0160(13) 0.0108(11) -0.0032(9) 0.0024(9) -0.0014(10)
C1 0.0136(17) 0.0078(17) 0.0186(17) 0.0003(13) 0.0027(13) -0.0005(14)
O2 0.0109(13) 0.0373(18) 0.0209(13) -0.0068(12) 0.0013(10) -0.0014(12)
C2 0.0154(17) 0.0160(19) 0.0161(16) -0.0003(14) 0.0067(14) -0.0011(15)
C3 0.0150(17) 0.0125(18) 0.0147(16) 0.0007(14) 0.0014(14) 0.0038(15)
O3 0.0194(14) 0.0157(14) 0.0174(12) 0.0040(10) 0.0020(10) -0.0001(12)
C4 0.0195(18) 0.019(2) 0.0151(17) -0.0005(15) 0.0027(14) -0.0007(17)
C5 0.0186(19) 0.0156(19) 0.0197(18) 0.0002(15) 0.0021(15) 0.0005(16)
C6 0.0202(19) 0.022(2) 0.0210(19) 0.0011(16) 0.0009(15) 0.0001(17)
C7 0.025(2) 0.026(2) 0.024(2) 0.0012(17) -0.0012(17) 0.0006(19)
C8 0.030(2) 0.034(3) 0.027(2) 0.0031(19) -0.0062(18) -0.002(2)
C9 0.0160(19) 0.023(2) 0.026(2) -0.0049(16) 0.0095(15) -0.0035(17)
C10 0.033(2) 0.017(2) 0.0183(18) 0.0012(15) 0.0065(16) -0.0032(18)
C11 0.027(2) 0.036(3) 0.0198(19) -0.0099(18) 0.0002(16) 0.011(2)
C1" 0.0123(16) 0.0091(17) 0.0133(15) -0.0009(13) 0.0024(13) 0.0007(14)
O1" 0.0142(13) 0.0183(14) 0.0188(13) -0.0016(11) 0.0066(10) 0.0046(11)
O2" 0.0129(12) 0.0107(13) 0.0192(12) -0.0017(10) -0.0060(10) 0.0017(10)
C2" 0.0100(15) 0.0062(16) 0.0182(17) 0.0008(13) 0.0003(13) -0.0005(13)
O3" 0.0110(13) 0.0103(13) 0.0249(13) -0.0068(10) -0.0007(10) -0.0004(10)
C3" 0.0101(16) 0.0050(16) 0.0146(15) -0.0027(12) -0.0001(12) -0.0006(13)
C4" 0.0063(15) 0.0092(17) 0.0128(16) 0.0001(12) 0.0004(12) 0.0023(13)
O4" 0.0060(11) 0.0117(13) 0.0225(12) 0.0021(10) 0.0031(10) -0.0005(10)
C5" 0.0109(16) 0.0061(17) 0.0114(15) 0.0007(12) 0.0001(13) -0.0005(13)
O5" 0.0145(12) 0.0085(12) 0.0181(12) -0.0064(10) 0.0010(10) -0.0023(10)
C6" 0.0103(16) 0.0072(16) 0.0127(15) -0.0042(12) -0.0013(12) -0.0029(13)
O1' 0.0129(13) 0.0096(13) 0.0191(12) 0.0025(10) 0.0034(10) -0.0011(10)
C1' 0.0108(16) 0.0122(17) 0.0093(14) -0.0008(13) 0.0020(12) -0.0013(14)
O2' 0.0214(14) 0.0084(13) 0.0208(13) -0.0016(10) 0.0023(11) 0.0061(11)
C2' 0.0123(16) 0.0091(17) 0.0124(15) -0.0011(13) 0.0022(13) 0.0019(14)
C3' 0.0109(15) 0.0098(17) 0.0137(15) -0.0013(13) 0.0005(13) -0.0015(14)
O3' 0.0157(12) 0.0127(13) 0.0215(13) 0.0024(10) 0.0013(11) -0.0013(12)
O4' 0.0121(12) 0.0096(12) 0.0109(11) -0.0018(9) 0.0032(9) -0.0027(10)
C4' 0.0126(16) 0.0171(19) 0.0096(15) -0.0011(13) 0.0020(13) -0.0001(15)
C5' 0.0136(17) 0.0153(18) 0.0081(14) -0.0006(13) 0.0011(12) -0.0036(15)
O5' 0.0098(11) 0.0113(12) 0.0098(11) -0.0027(9) 0.0014(9) 0.0012(10)
C6' 0.0166(19) 0.0134(19) 0.0161(17) 0.0010(14) 0.0048(14) -0.0010(15)
O1W 0.0233(16) 0.037(2) 0.0385(18) 0.0004(15) 0.0001(14) 0.0003(15)
O2W 0.0229(15) 0.0281(17) 0.0371(17) -0.0017(14) -0.0051(13) -0.0056(14)
O3W 0.0229(14) 0.0164(14) 0.0174(12) -0.0012(10) -0.0002(11) -0.0010(12)
O4W 0.0281(16) 0.0171(16) 0.0321(16) -0.0100(12) 0.0054(13) -0.0055(13)

_geom_special_details            
;
 All esds (except the esd in the dihedral angle between two l.s. planes)
 are estimated using the full covariance matrix.  The cell esds are taken
 into account individually in the estimation of esds in distances, angles
 and torsion angles; correlations between esds in cell parameters are only
 used when they are defined by crystal symmetry.  An approximate (isotropic)
 treatment of cell esds is used for estimating esds involving l.s. planes.
;
loop_
_geom_bond_atom_site_label_1
_geom_bond_atom_site_label_2
_geom_bond_distance
_geom_bond_site_symmetry_2
_geom_bond_publ_flag
O1 C1 1.363(4) . ?
O1 C4' 1.449(4) . ?
C1 O2 1.197(4) . ?
C1 C2 1.534(5) . ?
C2 C3 1.546(5) . ?
C2 C9 1.534(5) . ?
C2 C10 1.543(5) . ?
C3 H3 1.0000 . ?
C3 O3 1.436(4) . ?
C3 C4 1.522(5) . ?
O3 H3A 0.79(2) . ?
C4 C5 1.337(5) . ?
C4 C11 1.501(5) . ?
C5 H5 0.9500 . ?
C5 C6 1.457(5) . ?
C6 H6 0.9500 . ?
C6 C7 1.344(6) . ?
C7 H7 0.9500 . ?
C7 C8 1.488(5) . ?
C8 H8A 0.9800 . ?
C8 H8B 0.9800 . ?
C8 H8C 0.9800 . ?
C9 H9A 0.9800 . ?
C9 H9B 0.9800 . ?
C9 H9C 0.9800 . ?
C10 H10A 0.9800 . ?
C10 H10B 0.9800 . ?
C10 H10C 0.9800 . ?
C11 H11A 0.9800 . ?
C11 H11B 0.9800 . ?
C11 H11C 0.9800 . ?
C1" H1" 1.0000 . ?
C1" O1" 1.421(4) . ?
C1" C2" 1.520(5) . ?
C1" C6" 1.524(5) . ?
O1" H1"A 0.78(2) . ?
O2" H2" 0.78(2) . ?
O2" C2" 1.430(4) . ?
C2" H2"A 1.0000 . ?
C2" C3" 1.516(5) . ?
O3" H3" 0.78(2) . ?
O3" C3" 1.426(4) . ?
C3" H3"A 1.0000 . ?
C3" C4" 1.527(5) . ?
C4" H4" 1.0000 . ?
C4" C5" 1.527(5) . ?
C4" O5' 1.445(4) . ?
O4" H4"A 0.77(2) . ?
O4" C5" 1.425(4) . ?
C5" H5" 1.0000 . ?
C5" C6" 1.521(5) . ?
O5" H5"A 0.78(2) . ?
O5" C6" 1.429(4) . ?
C6" H6" 1.0000 . ?
O1' H1' 0.78(2) . ?
O1' C2' 1.420(4) . ?
C1' H1'A 1.0000 . ?
C1' C2' 1.523(5) . ?
C1' O4' 1.425(4) . ?
C1' O5' 1.405(4) . ?
O2' H2' 0.77(2) . ?
O2' C3' 1.419(4) . ?
C2' H2'A 1.0000 . ?
C2' C3' 1.532(4) . ?
C3' H3' 1.0000 . ?
C3' C4' 1.519(5) . ?
O3' H3'A 0.78(2) . ?
O3' C6' 1.432(4) . ?
O4' C5' 1.438(4) . ?
C4' H4' 1.0000 . ?
C4' C5' 1.529(5) . ?
C5' H5' 1.0000 . ?
C5' C6' 1.506(5) . ?
C6' H6'A 0.9900 . ?
C6' H6'B 0.9900 . ?
O1W H1WA 0.96(2) . ?
O1W H1WB 0.93(2) . ?
O2W H2WA 0.95(3) . ?
O2W H2WB 0.95(2) . ?
O3W H3WA 0.93(2) . ?
O3W H3WB 0.92(2) . ?
O4W H4WA 0.93(2) . ?
O4W H4WB 0.93(2) . ?

loop_
_geom_angle_atom_site_label_1
_geom_angle_atom_site_label_2
_geom_angle_atom_site_label_3
_geom_angle
_geom_angle_site_symmetry_1
_geom_angle_site_symmetry_3
_geom_angle_publ_flag
C1 O1 C4' 117.7(3) . . ?
O1 C1 C2 111.1(3) . . ?
O2 C1 O1 123.7(3) . . ?
O2 C1 C2 125.1(3) . . ?
C1 C2 C3 109.3(3) . . ?
C1 C2 C10 105.8(3) . . ?
C9 C2 C1 108.6(3) . . ?
C9 C2 C3 113.5(3) . . ?
C9 C2 C10 109.7(3) . . ?
C10 C2 C3 109.8(3) . . ?
C2 C3 H3 107.7 . . ?
O3 C3 C2 108.6(3) . . ?
O3 C3 H3 107.7 . . ?
O3 C3 C4 110.3(3) . . ?
C4 C3 C2 114.6(3) . . ?
C4 C3 H3 107.7 . . ?
C3 O3 H3A 108(4) . . ?
C5 C4 C3 118.4(3) . . ?
C5 C4 C11 123.1(3) . . ?
C11 C4 C3 118.5(3) . . ?
C4 C5 H5 116.3 . . ?
C4 C5 C6 127.4(4) . . ?
C6 C5 H5 116.3 . . ?
C5 C6 H6 118.6 . . ?
C7 C6 C5 122.8(4) . . ?
C7 C6 H6 118.6 . . ?
C6 C7 H7 117.3 . . ?
C6 C7 C8 125.3(4) . . ?
C8 C7 H7 117.3 . . ?
C7 C8 H8A 109.5 . . ?
C7 C8 H8B 109.5 . . ?
C7 C8 H8C 109.5 . . ?
H8A C8 H8B 109.5 . . ?
H8A C8 H8C 109.5 . . ?
H8B C8 H8C 109.5 . . ?
C2 C9 H9A 109.5 . . ?
C2 C9 H9B 109.5 . . ?
C2 C9 H9C 109.5 . . ?
H9A C9 H9B 109.5 . . ?
H9A C9 H9C 109.5 . . ?
H9B C9 H9C 109.5 . . ?
C2 C10 H10A 109.5 . . ?
C2 C10 H10B 109.5 . . ?
C2 C10 H10C 109.5 . . ?
H10A C10 H10B 109.5 . . ?
H10A C10 H10C 109.5 . . ?
H10B C10 H10C 109.5 . . ?
C4 C11 H11A 109.5 . . ?
C4 C11 H11B 109.5 . . ?
C4 C11 H11C 109.5 . . ?
H11A C11 H11B 109.5 . . ?
H11A C11 H11C 109.5 . . ?
H11B C11 H11C 109.5 . . ?
O1" C1" H1" 109.0 . . ?
O1" C1" C2" 110.8(3) . . ?
O1" C1" C6" 108.4(3) . . ?
C2" C1" H1" 109.0 . . ?
C2" C1" C6" 110.5(3) . . ?
C6" C1" H1" 109.0 . . ?
C1" O1" H1"A 110(4) . . ?
C2" O2" H2" 107(3) . . ?
C1" C2" H2"A 109.6 . . ?
O2" C2" C1" 106.3(3) . . ?
O2" C2" H2"A 109.6 . . ?
O2" C2" C3" 111.9(3) . . ?
C3" C2" C1" 109.7(3) . . ?
C3" C2" H2"A 109.6 . . ?
C3" O3" H3" 106(4) . . ?
C2" C3" H3"A 108.9 . . ?
C2" C3" C4" 110.5(3) . . ?
O3" C3" C2" 108.5(3) . . ?
O3" C3" H3"A 108.9 . . ?
O3" C3" C4" 111.0(3) . . ?
C4" C3" H3"A 108.9 . . ?
C3" C4" H4" 109.8 . . ?
C3" C4" C5" 111.7(3) . . ?
C5" C4" H4" 109.8 . . ?
O5' C4" C3" 107.9(3) . . ?
O5' C4" H4" 109.8 . . ?
O5' C4" C5" 107.8(3) . . ?
C5" O4" H4"A 113(4) . . ?
C4" C5" H5" 109.2 . . ?
O4" C5" C4" 111.1(3) . . ?
O4" C5" H5" 109.2 . . ?
O4" C5" C6" 107.0(3) . . ?
C6" C5" C4" 111.2(3) . . ?
C6" C5" H5" 109.2 . . ?
C6" O5" H5"A 116(3) . . ?
C1" C6" H6" 109.1 . . ?
C5" C6" C1" 111.1(3) . . ?
C5" C6" H6" 109.1 . . ?
O5" C6" C1" 107.4(3) . . ?
O5" C6" C5" 110.9(3) . . ?
O5" C6" H6" 109.1 . . ?
C2' O1' H1' 109(4) . . ?
C2' C1' H1'A 110.8 . . ?
O4' C1' H1'A 110.8 . . ?
O4' C1' C2' 111.3(3) . . ?
O5' C1' H1'A 110.8 . . ?
O5' C1' C2' 106.9(3) . . ?
O5' C1' O4' 106.2(3) . . ?
C3' O2' H2' 108(4) . . ?
O1' C2' C1' 105.8(3) . . ?
O1' C2' H2'A 109.0 . . ?
O1' C2' C3' 111.4(3) . . ?
C1' C2' H2'A 109.0 . . ?
C1' C2' C3' 112.6(3) . . ?
C3' C2' H2'A 109.0 . . ?
O2' C3' C2' 106.9(3) . . ?
O2' C3' H3' 109.6 . . ?
O2' C3' C4' 111.9(3) . . ?
C2' C3' H3' 109.6 . . ?
C4' C3' C2' 109.3(3) . . ?
C4' C3' H3' 109.6 . . ?
C6' O3' H3'A 113(4) . . ?
C1' O4' C5' 112.4(3) . . ?
O1 C4' C3' 107.7(3) . . ?
O1 C4' H4' 110.4 . . ?
O1 C4' C5' 108.3(3) . . ?
C3' C4' H4' 110.4 . . ?
C3' C4' C5' 109.7(3) . . ?
C5' C4' H4' 110.4 . . ?
O4' C5' C4' 107.7(3) . . ?
O4' C5' H5' 109.7 . . ?
O4' C5' C6' 106.8(3) . . ?
C4' C5' H5' 109.7 . . ?
C6' C5' C4' 113.1(3) . . ?
C6' C5' H5' 109.7 . . ?
C1' O5' C4" 116.9(3) . . ?
O3' C6' C5' 113.7(3) . . ?
O3' C6' H6'A 108.8 . . ?
O3' C6' H6'B 108.8 . . ?
C5' C6' H6'A 108.8 . . ?
C5' C6' H6'B 108.8 . . ?
H6'A C6' H6'B 107.7 . . ?
H1WA O1W H1WB 97(3) . . ?
H2WA O2W H2WB 97(3) . . ?
H3WA O3W H3WB 99(3) . . ?
H4WA O4W H4WB 99(3) . . ?

loop_
_geom_hbond_atom_site_label_D
_geom_hbond_atom_site_label_H
_geom_hbond_atom_site_label_A
_geom_hbond_distance_DH
_geom_hbond_distance_HA
_geom_hbond_distance_DA
_geom_hbond_angle_DHA
_geom_hbond_site_symmetry_A
_geom_hbond_publ_flag
O3 H3A O3' 0.79(2) 1.98(3) 2.744(4) 165(5) 1_565 yes
O1" H1"A O5" 0.78(2) 1.99(3) 2.755(4) 168(5) 3_556 yes
O2" H2" O4' 0.78(2) 2.08(3) 2.814(3) 157(5) 1_655 yes
O3" H3" O1' 0.78(2) 2.19(3) 2.959(4) 169(5) . yes
O4" H4"A O1" 0.77(2) 2.58(4) 3.087(4) 126(4) 1_455 yes
O4" H4"A O2" 0.77(2) 2.02(3) 2.752(4) 161(5) 1_455 yes
O5" H5"A O3W 0.78(2) 2.03(3) 2.793(4) 166(5) . yes
O1' H1' O4" 0.78(2) 1.85(3) 2.619(4) 170(5) 1_565 yes
O2' H2' O3' 0.77(2) 1.95(3) 2.714(4) 170(5) 1_565 yes
O3' H3'A O1W 0.78(2) 1.89(3) 2.661(4) 172(5) . yes
O1W H1WA O2W 0.96(2) 1.75(3) 2.710(5) 173(5) . yes
O1W H1WB O3 0.93(2) 1.93(3) 2.830(4) 162(5) 1_645 yes
O2W H2WA O1' 0.95(3) 1.90(3) 2.827(4) 167(5) 1_545 yes
O2W H2WB O2' 0.95(2) 1.91(3) 2.830(4) 162(4) 1_645 yes
O3W H3WA O4W 0.93(2) 1.77(2) 2.692(4) 170(4) . yes
O3W H3WB O5' 0.92(2) 2.11(3) 3.034(4) 173(4) 1_545 yes
O4W H4WA O1" 0.93(2) 2.33(4) 3.018(4) 130(4) 3_446 yes
O4W H4WA O5" 0.93(2) 2.09(3) 2.951(4) 153(4) 3_446 yes
O4W H4WB O3W 0.93(2) 1.94(3) 2.829(4) 158(4) 3_546 yes

loop_
_geom_torsion_atom_site_label_1
_geom_torsion_atom_site_label_2
_geom_torsion_atom_site_label_3
_geom_torsion_atom_site_label_4
_geom_torsion
_geom_torsion_site_symmetry_1
_geom_torsion_site_symmetry_2
_geom_torsion_site_symmetry_3
_geom_torsion_site_symmetry_4
_geom_torsion_publ_flag
O1 C1 C2 C3 43.8(4) . . . . ?
O1 C1 C2 C9 168.1(3) . . . . ?
O1 C1 C2 C10 -74.3(4) . . . . ?
O1 C4' C5' O4' 179.9(3) . . . . ?
O1 C4' C5' C6' 62.1(4) . . . . ?
C1 O1 C4' C3' 130.9(3) . . . . ?
C1 O1 C4' C5' -110.5(3) . . . . ?
C1 C2 C3 O3 61.2(4) . . . . ?
C1 C2 C3 C4 -175.0(3) . . . . ?
O2 C1 C2 C3 -140.4(4) . . . . ?
O2 C1 C2 C9 -16.2(5) . . . . ?
O2 C1 C2 C10 101.4(4) . . . . ?
C2 C3 C4 C5 94.6(4) . . . . ?
C2 C3 C4 C11 -85.7(5) . . . . ?
C3 C4 C5 C6 -176.1(4) . . . . ?
O3 C3 C4 C5 -142.5(4) . . . . ?
O3 C3 C4 C11 37.2(5) . . . . ?
C4 C5 C6 C7 173.4(4) . . . . ?
C5 C6 C7 C8 -173.5(4) . . . . ?
C9 C2 C3 O3 -60.1(4) . . . . ?
C9 C2 C3 C4 63.7(4) . . . . ?
C10 C2 C3 O3 176.8(3) . . . . ?
C10 C2 C3 C4 -59.4(4) . . . . ?
C11 C4 C5 C6 4.1(7) . . . . ?
C1" C2" C3" O3" -179.4(3) . . . . ?
C1" C2" C3" C4" 58.7(4) . . . . ?
O1" C1" C2" O2" -58.7(3) . . . . ?
O1" C1" C2" C3" -179.9(3) . . . . ?
O1" C1" C6" C5" 179.2(3) . . . . ?
O1" C1" C6" O5" -59.3(3) . . . . ?
O2" C2" C3" O3" 62.9(4) . . . . ?
O2" C2" C3" C4" -59.0(4) . . . . ?
C2" C1" C6" C5" 57.5(4) . . . . ?
C2" C1" C6" O5" 179.0(3) . . . . ?
C2" C3" C4" C5" -56.0(4) . . . . ?
C2" C3" C4" O5' -174.4(3) . . . . ?
O3" C3" C4" C5" -176.4(3) . . . . ?
O3" C3" C4" O5' 65.2(3) . . . . ?
C3" C4" C5" O4" 172.4(3) . . . . ?
C3" C4" C5" C6" 53.4(4) . . . . ?
C3" C4" O5' C1' -98.3(3) . . . . ?
C4" C5" C6" C1" -53.9(4) . . . . ?
C4" C5" C6" O5" -173.4(3) . . . . ?
O4" C5" C6" C1" -175.4(3) . . . . ?
O4" C5" C6" O5" 65.1(3) . . . . ?
C5" C4" O5' C1' 140.8(3) . . . . ?
C6" C1" C2" O2" 61.5(4) . . . . ?
C6" C1" C2" C3" -59.7(4) . . . . ?
O1' C2' C3' O2' 71.2(3) . . . . ?
O1' C2' C3' C4' -167.5(3) . . . . ?
C1' C2' C3' O2' -170.1(3) . . . . ?
C1' C2' C3' C4' -48.8(4) . . . . ?
C1' O4' C5' C4' 65.3(3) . . . . ?
C1' O4' C5' C6' -172.9(3) . . . . ?
O2' C3' C4' O1 -69.1(3) . . . . ?
O2' C3' C4' C5' 173.2(3) . . . . ?
C2' C1' O4' C5' -59.2(3) . . . . ?
C2' C1' O5' C4" 143.5(3) . . . . ?
C2' C3' C4' O1 172.7(3) . . . . ?
C2' C3' C4' C5' 55.0(4) . . . . ?
C3' C4' C5' O4' -62.8(3) . . . . ?
C3' C4' C5' C6' 179.4(3) . . . . ?
O4' C1' C2' O1' 172.1(2) . . . . ?
O4' C1' C2' C3' 50.3(4) . . . . ?
O4' C1' O5' C4" -97.6(3) . . . . ?
O4' C5' C6' O3' 69.4(4) . . . . ?
C4' O1 C1 O2 -5.0(5) . . . . ?
C4' O1 C1 C2 170.8(3) . . . . ?
C4' C5' C6' O3' -172.2(3) . . . . ?
O5' C4" C5" O4" -69.2(3) . . . . ?
O5' C4" C5" C6" 171.8(3) . . . . ?
O5' C1' C2' O1' -72.3(3) . . . . ?
O5' C1' C2' C3' 165.8(3) . . . . ?
O5' C1' O4' C5' -175.1(3) . . . . ?

_olex2_submission_special_instructions 'No special instructions were received'
_diffrn_reflns_av_R_equivalents  0.0667
_diffrn_reflns_av_unetI/netI     0.0303
_diffrn_reflns_Laue_measured_fraction_full 0.999
_diffrn_reflns_Laue_measured_fraction_max 0.988
_diffrn_reflns_limit_h_max       8
_diffrn_reflns_limit_h_min       -7
_diffrn_reflns_limit_k_max       9
_diffrn_reflns_limit_k_min       -9
_diffrn_reflns_limit_l_max       69
_diffrn_reflns_limit_l_min       -69
_diffrn_reflns_number            53625
_diffrn_reflns_point_group_measured_fraction_full 0.999
_diffrn_reflns_point_group_measured_fraction_max 0.984
_diffrn_reflns_theta_full        67.684
_diffrn_reflns_theta_max         77.992
_diffrn_reflns_theta_min         4.795
_diffrn_ambient_environment      N~2~
_diffrn_ambient_temperature      100(2)
_diffrn_detector                 'CCD plate'
_diffrn_detector_area_resol_mean 10.5861
_diffrn_detector_type            Atlas
_diffrn_measured_fraction_theta_full 0.999
_diffrn_measured_fraction_theta_max 0.988
_diffrn_measurement_details      
;
List of Runs (angles in degrees, time in seconds):

  # Type    Start    End  Width  t~exp~   \w     \q     \k     \f   Frames
#--------------------------------------------------------------------------
  1  \w   -116.00  -9.00   1.00   10.00    --  -39.26 -57.00  30.00  107
  2  \w    -31.00  -3.00   1.00   10.00    --  -39.26  44.00-125.00   28
  3  \w     15.00  56.00   1.00   10.00    --   39.26  57.00  30.00   41
  4  \w    -31.00  -5.00   1.00   10.00    --   39.26 -57.00-120.00   26
  5  \w     54.00  80.00   1.00   40.00    --  116.00 -61.00-150.00   26
  6  \w     44.00  88.00   1.00   40.00    --  116.00 -61.00 -60.00   44
  7  \w    117.00 151.00   1.00   40.00    --  116.00 -66.00 133.99   34
  8  \w     50.00  75.00   1.00   40.00    --  116.00 -45.00-120.00   25
  9  \w    126.00 168.00   1.00   40.00    --  116.00  44.00-125.00   42
 10  \w    105.00 147.00   1.00   40.00    --  116.00 -45.00-120.00   42
 11  \w    128.00 160.00   1.00   40.00    --  116.00  45.00   0.00   32
 12  \w     84.00 178.00   1.00   40.00    --  116.00  61.00-150.00   94
 13  \w    101.00 126.00   1.00   40.00    --  116.00 -61.00-150.00   25
 14  \w     86.00 112.00   1.00   40.00    --  116.00  45.00   0.00   26
 15  \w     89.00 128.00   1.00   40.00    --  116.00  45.00 150.00   39
 16  \w    116.00 148.00   1.00   40.00    --  116.00  61.00 -90.00   32
 17  \w     73.00 100.00   1.00   40.00    --  116.00 -66.00 133.99   27
 18  \w     98.00 123.00   1.00   40.00    --  116.00  45.00 -90.00   25
 19  \w    111.00 168.00   1.00   40.00    --  116.00  32.00 -15.53   57
 20  \w     46.00  71.00   1.00   10.00    --   39.26 -38.00-150.00   25
 21  \w      7.00  32.00   1.00   10.00    --   39.26 -38.00-150.00   25
 22  \w     68.00  94.00   1.00   10.00    --   39.26  57.00   0.00   26
 23  \w     38.00  64.00   1.00   40.00    --  116.00 -37.00-165.71   26
 24  \w    109.00 134.00   1.00   40.00    --  116.00  45.00  30.00   25
 25  \w     85.00 131.00   1.00   40.00    --  116.00  45.00 120.00   46
 26  \w     94.00 120.00   1.00   40.00    --  116.00 -69.00 -63.27   26
 27  \w    102.00 128.00   1.00   40.00    --  116.00  45.00  60.00   26
 28  \w     88.00 142.00   1.00   40.00    --  116.00  61.00 150.00   54
 29  \w     50.00  75.00   1.00   40.00    --  116.00 -61.00  90.00   25
 30  \w     91.00 116.00   1.00   40.00    --  116.00  45.00 -60.00   25
 31  \w     88.00 113.00   1.00   40.00    --  116.00  61.00 -60.00   25
 32  \w     54.00  80.00   1.00   40.00    --  116.00 -61.00 120.00   26
 33  \w    107.00 133.00   1.00   40.00    --  116.00 -61.00 120.00   26
 34  \w    122.00 148.00   1.00   40.00    --  116.00  45.00-150.00   26
 35  \w    103.00 147.00   1.00   40.00    --  116.00 -37.00-165.71   44
 36  \w    105.00 150.00   1.00   40.00    --  116.00 -34.00-134.27   45
 37  \w    120.00 145.00   1.00   40.00    --  116.00  45.00 150.00   25
 38  \w     81.00 106.00   1.00   40.00    --  116.00 -61.00  30.00   25
 39  \w     39.00  65.00   1.00   40.00    --  116.00 -34.00-134.27   26
 40  \w    -42.00 -11.00   1.00   10.00    --  -39.26 -57.00-180.00   31
 41  \w     33.00  67.00   1.00   10.00    --   39.26 -68.00 -84.30   34
 42  \w     49.00  74.00   1.00   10.00    --   39.26 -70.00  -4.07   25
 43  \w     44.00  70.00   1.00   10.00    --   39.26 -69.00  34.56   26
 44  \w    -40.00 -14.00   1.00   10.00    --   39.26 -70.00  -4.07   26
 45  \w     49.00  74.00   1.00   10.00    --   39.26 -68.00 -49.39   25
 46  \w    -32.00  10.00   1.00   10.00    --   39.26 -68.00 -84.30   42
 47  \w     35.00  74.00   1.00   10.00    --   39.26 -69.00-145.73   39
 48  \w     18.00  44.00   1.00   10.00    --   39.26  57.00-150.00   26
 49  \w    -33.00  65.00   1.00   10.00    --   39.26 -57.00 120.00   98
 50  \w     51.00 110.00   1.00   40.00    --  116.00 -70.00-153.63   59
 51  \w     64.00 120.00   1.00   40.00    --  116.00 -70.00 -37.18   56
 52  \w     85.00 111.00   1.00   40.00    --  116.00 -68.00   4.44   26
 53  \w     48.00  94.00   1.00   40.00    --  116.00 -49.00  29.34   46
 54  \w    128.00 153.00   1.00   40.00    --  116.00  45.00 -60.00   25
 55  \w     81.00 107.00   1.00   40.00    --  116.00 -70.00-109.34   26
 56  \w     45.00 113.00   1.00   40.00    --  116.00 -70.00  65.29   68
 57  \w     59.00 106.00   1.00   40.00    --  116.00 -70.00 -74.79   47
 58  \w     69.00  95.00   1.00   40.00    --  116.00 -50.00 -33.70   26
 59  \w     69.00  95.00   1.00   40.00    --  116.00 -53.00 -90.68   26
 60  \w     84.00 136.00   1.00   40.00    --  116.00 -69.00 152.99   52
 61  \w     56.00 101.00   1.00   40.00    --  116.00 -66.00 134.94   45
 62  \w    124.00 149.00   1.00   40.00    --  116.00 -33.00 127.55   25
 63  \w     72.00 107.00   1.00   40.00    --  116.00 -70.00 -10.96   35
 64  \w     95.00 156.00   1.00   40.00    --  116.00  61.00-180.00   61
 65  \w     97.00 123.00   1.00   40.00    --  116.00  45.00   0.00   26
 66  \w     85.00 111.00   1.00   40.00    --  116.00  45.00 -90.00   26
 67  \w    117.00 143.00   1.00   40.00    --  116.00  45.00 -90.00   26
 68  \w    125.00 151.00   1.00   40.00    --  116.00  45.00  30.00   26
 69  \w    130.00 156.00   1.00   40.00    --  116.00  61.00  60.00   26
 70  \w     75.00 101.00   1.00   40.00    --  116.00 -33.00 127.55   26
 71  \w    102.00 128.00   1.00   40.00    --  116.00  45.00-180.00   26
 72  \w    128.00 170.00   1.00   40.00    --  116.00  61.00 120.00   42
 73  \w    151.00 176.00   1.00   40.00    --  116.00  45.00   0.00   25
 74  \w     48.00  73.00   1.00   40.00    --  116.00 -33.00 127.55   25
 75  \w    119.00 145.00   1.00   40.00    --  116.00  45.00 -30.00   26
 76  \w     41.00  95.00   1.00   40.00    --  116.00 -45.00 -30.00   54
 77  \w     58.00  84.00   1.00   40.00    --  116.00 -45.00  90.00   26
 78  \w     38.00 110.00   1.00   40.00    --  116.00 -70.00 117.72   72
 79  \w    -76.00 -50.00   1.00   10.00    --  -39.26 -57.00-120.00   26
 80  \w   -116.00 -84.00   1.00   10.00    --  -39.26 -57.00-120.00   32
 81  \w    -40.00  -7.00   1.00   10.00    --  -39.26 -57.00-120.00   33
 82  \w      9.00  41.00   1.00   10.00    --   44.00  70.00 -15.71   32
 83  \w     96.00 122.00   1.00   10.00    --   44.00  70.00 -15.71   26
 84  \w     15.00  59.00   1.00   10.00    --   48.00  70.00 119.08   44
 85  \w     16.00  42.00   1.00   10.00    --   48.00  70.00  70.24   26
 86  \w    104.00 129.00   1.00   10.00    --   48.00  70.00  70.24   25
 87  \w     44.00  70.00   1.00   10.00    --   48.00  70.00  70.24   26
 88  \w     18.00  51.00   1.00   10.00    --   52.00  70.00 -78.47   33
 89  \w     27.00  53.00   1.00   10.00    --   56.00  70.00 -50.12   26
 90  \w     21.00  48.00   1.00   10.00    --   56.00  70.00 177.42   27
 91  \w    111.00 137.00   1.00   10.00    --   60.00  69.00 141.02   26
 92  \w     25.00  53.00   1.00   10.00    --   60.00  69.00 141.02   28
 93  \w     26.00  52.00   1.00   10.00    --   60.00  70.00   5.68   26
 94  \w    120.00 145.00   1.00   10.00    --   64.00  69.00-126.99   25
 95  \w     29.00  56.00   1.00   10.00    --   64.00  70.00  80.14   27
 96  \w     30.00  56.00   1.00   10.00    --   64.00  69.00-126.99   26
 97  \w     33.00  66.00   1.00   10.00    --   68.00  69.00 162.43   33
 98  \w     33.00  58.00   1.00   10.00    --   68.00  66.00-152.12   25
 99  \w    123.00 148.00   1.00   10.00    --   68.00  66.00-152.12   25
100  \w    123.00 149.00   1.00   10.00    --   68.00  69.00 162.43   26
101  \w     65.00 100.00   1.00   10.00    --   72.00 -70.00 130.05   35
102  \w     24.00  50.00   1.00   10.00    --   72.00 -70.00 130.05   26
103  \w     42.00  68.00   1.00   10.00    --   76.00  68.00  17.13   26
104  \w     53.00  88.00   1.00   40.00    --   80.00  68.00 -16.25   35
105  \w     44.00  69.00   1.00   40.00    --   80.00  65.00 126.47   25
106  \w     45.00  72.00   1.00   40.00    --   80.00  70.00-126.60   27
107  \w     51.00 104.00   1.00   40.00    --   84.00  68.00 -92.60   53
108  \w     51.00  84.00   1.00   40.00    --   84.00  60.00-159.81   33
109  \w     49.00  55.00   1.00   40.00    --   84.00  69.00 -51.94    6
;
_diffrn_measurement_device       'four-circle diffractometer'
_diffrn_measurement_device_type  'SuperNova, Dual, Cu at home/near, Atlas'
_diffrn_measurement_method       '\w scans'
_diffrn_orient_matrix_type       
'CrysAlisPro convention (1999,Acta A55,543-557)'
_diffrn_orient_matrix_UB_11      0.1215754000
_diffrn_orient_matrix_UB_12      0.0102130000
_diffrn_orient_matrix_UB_13      0.0237012000
_diffrn_orient_matrix_UB_21      -0.0479216000
_diffrn_orient_matrix_UB_22      -0.1912823000
_diffrn_orient_matrix_UB_23      0.0053099000
_diffrn_orient_matrix_UB_31      0.1931994000
_diffrn_orient_matrix_UB_32      -0.0540344000
_diffrn_orient_matrix_UB_33      -0.0136102000
_diffrn_radiation_monochromator  mirror
_diffrn_radiation_probe          x-ray
_diffrn_radiation_type           'Cu K\a'
_diffrn_radiation_wavelength     1.54184
_diffrn_source                   'micro-focus sealed X-ray tube'
_diffrn_source_type              'SuperNova (Cu) X-ray Source'
_shelx_res_file                  
;
TITL
    amp17pt2_s1582_2.res
    created by SHELXL-2019/2 at 09:35:17 on 13-Sep-2023
CELL 1.54184 6.60006 7.743411 55.329967 90 90 90
ZERR 4 0.000178 0.000339 0.001304 0 0 0
LATT -1
SYMM 0.5-X,-Y,0.5+Z
SYMM 0.5+X,0.5-Y,-Z
SYMM -X,0.5+Y,0.5-Z
SFAC C H O
UNIT 92 184 68
EQIV $1 +X,1+Y,+Z
EQIV $2 0.5+X,0.5-Y,1-Z
EQIV $3 1+X,+Y,+Z
EQIV $4 -1+X,+Y,+Z
EQIV $5 1+X,-1+Y,+Z
EQIV $6 +X,-1+Y,+Z
EQIV $7 -0.5+X,-0.5-Y,1-Z
EQIV $8 0.5+X,-0.5-Y,1-Z
SADI O2W H2Wb O2W H2Wa O1W H1Wa O1W H1Wb O3W H3Wb O3W H3Wa O4W H4Wa O4W H4Wb
SADI H4Wb H4Wa H3Wa H3Wb H2Wa H2Wb H1Wa H1Wb
SADI O3' H3'a O4" H4"a O5" H5"a O1" H1"a O2" H2" O3" H3" O1' H1' O2' H2' O3 =
 H3A

L.S. 12
PLAN  10
SIZE 0.028 0.043 0.244
TEMP -173(2)
CONF
HTAB O3 O3'_$1
HTAB O1" O5"_$2
HTAB O2" O4'_$3
HTAB O3" O1'
HTAB O4" O1"_$4
HTAB O4" O2"_$4
HTAB O5" O3W
HTAB O1' O4"_$1
HTAB O2' O3'_$1
HTAB O3' O1W
HTAB O1W O3_$5
HTAB O1W O2W
HTAB O2W O1'_$6
HTAB O2W O2'_$5
HTAB O3W O5'_$6
HTAB O3W O4W
HTAB O4W O1"_$7
HTAB O4W O5"_$7
HTAB O4W O3W_$8
MORE -1
BOND $H
fmap 2 53
acta
OMIT -2 8 24
OMIT -2 8 33
OMIT 0 8 1
REM <olex2.extras>
REM <HklSrc "%.\\amp17pt2_s1582_2.hkl">
REM </olex2.extras>

WGHT    0.000100    4.711700
FVAR       4.60336
O1    3    0.264004    0.847090    0.648942    11.00000    0.01058    0.01600 =
         0.01076   -0.00323    0.00242   -0.00143
C1    1    0.062954    0.848816    0.654548    11.00000    0.01363    0.00776 =
         0.01859    0.00029    0.00266   -0.00055
O2    3   -0.068440    0.814513    0.640431    11.00000    0.01086    0.03734 =
         0.02093   -0.00682    0.00134   -0.00140
C2    1    0.030292    0.886845    0.681483    11.00000    0.01538    0.01602 =
         0.01608   -0.00033    0.00671   -0.00108
C3    1    0.171582    1.035990    0.689307    11.00000    0.01503    0.01246 =
         0.01472    0.00065    0.00144    0.00382
AFIX  13
H3    2    0.313376    1.002508    0.684993    11.00000   -1.20000
AFIX   0
O3    3    0.120568    1.186977    0.675536    11.00000    0.01945    0.01566 =
         0.01742    0.00401    0.00201   -0.00010
H3A   2    0.213944    1.210295    0.667342    11.00000   -1.50000
C4    1    0.167398    1.076498    0.716225    11.00000    0.01950    0.01927 =
         0.01514   -0.00054    0.00265   -0.00065
C5    1    0.306835    1.003048    0.730436    11.00000    0.01864    0.01558 =
         0.01975    0.00020    0.00208    0.00048
AFIX  43
H5    2    0.406480    0.934784    0.722546    11.00000   -1.20000
AFIX   0
C6    1    0.323385    1.015757    0.756635    11.00000    0.02022    0.02171 =
         0.02101    0.00108    0.00091    0.00013
AFIX  43
H6    2    0.235494    1.092602    0.764955    11.00000   -1.20000
AFIX   0
C7    1    0.457720    0.923382    0.769537    11.00000    0.02539    0.02555 =
         0.02425    0.00121   -0.00117    0.00062
AFIX  43
H7    2    0.553768    0.856646    0.760801    11.00000   -1.20000
AFIX   0
C8    1    0.468194    0.917169    0.796383    11.00000    0.03044    0.03356 =
         0.02654    0.00308   -0.00618   -0.00199
AFIX 137
H8A   2    0.608541    0.935018    0.801598    11.00000   -1.50000
H8B   2    0.420800    0.804267    0.802048    11.00000   -1.50000
H8C   2    0.382140    1.008131    0.803186    11.00000   -1.50000
AFIX   0
C9    1   -0.194998    0.925258    0.685615    11.00000    0.01596    0.02349 =
         0.02626   -0.00494    0.00954   -0.00350
AFIX 137
H9A   2   -0.231147    1.033387    0.677483    11.00000   -1.50000
H9B   2   -0.221081    0.936235    0.702983    11.00000   -1.50000
H9C   2   -0.276739    0.830699    0.679018    11.00000   -1.50000
AFIX   0
C10   1    0.089488    0.719733    0.694922    11.00000    0.03298    0.01708 =
         0.01826    0.00125    0.00655   -0.00322
AFIX 137
H10A  2    0.009549    0.623024    0.688629    11.00000   -1.50000
H10B  2    0.062572    0.733587    0.712232    11.00000   -1.50000
H10C  2    0.233945    0.696431    0.692443    11.00000   -1.50000
AFIX   0
C11   1    0.007837    1.197452    0.725557    11.00000    0.02743    0.03601 =
         0.01978   -0.00986    0.00020    0.01088
AFIX 137
H11A  2   -0.094297    1.131770    0.734545    11.00000   -1.50000
H11B  2   -0.056863    1.256687    0.711939    11.00000   -1.50000
H11C  2    0.070489    1.282872    0.736278    11.00000   -1.50000
AFIX   0
C1"   1    1.109021    0.351201    0.529176    11.00000    0.01233    0.00906 =
         0.01333   -0.00089    0.00243    0.00073
AFIX  13
H1"   2    1.055720    0.411347    0.514501    11.00000   -1.20000
AFIX   0
O1"   3    1.272775    0.242758    0.522301    11.00000    0.01421    0.01832 =
         0.01881   -0.00165    0.00656    0.00458
H1"A  2    1.314194    0.269826    0.509622    11.00000   -1.50000
O2"   3    1.256258    0.392123    0.567663    11.00000    0.01285    0.01072 =
         0.01915   -0.00174   -0.00600    0.00174
H2"   2    1.298319    0.460138    0.576832    11.00000   -1.50000
C2"   1    1.177762    0.485722    0.547438    11.00000    0.01000    0.00622 =
         0.01820    0.00084    0.00032   -0.00046
AFIX  13
H2"A  2    1.287391    0.558398    0.540214    11.00000   -1.20000
AFIX   0
O3"   3    1.069169    0.725231    0.571377    11.00000    0.01101    0.01033 =
         0.02493   -0.00678   -0.00075   -0.00044
H3"   2    0.980820    0.791628    0.572728    11.00000   -1.50000
C3"   1    1.000099    0.599253    0.554468    11.00000    0.01011    0.00502 =
         0.01461   -0.00274   -0.00010   -0.00056
AFIX  13
H3"A  2    0.948587    0.659590    0.539717    11.00000   -1.20000
AFIX   0
C4"   1    0.829414    0.490337    0.565197    11.00000    0.00628    0.00924 =
         0.01276    0.00007    0.00040    0.00229
AFIX  13
H4"   2    0.874534    0.438653    0.580861    11.00000   -1.20000
AFIX   0
O4"   3    0.622569    0.233295    0.559311    11.00000    0.00596    0.01167 =
         0.02247    0.00210    0.00313   -0.00047
H4"A  2    0.513415    0.266730    0.558857    11.00000   -1.50000
C5"   1    0.762542    0.347384    0.547927    11.00000    0.01092    0.00606 =
         0.01145    0.00072    0.00011   -0.00053
AFIX  13
H5"   2    0.696896    0.400520    0.533435    11.00000   -1.20000
AFIX   0
O5"   3    0.882639    0.117916    0.521610    11.00000    0.01455    0.00849 =
         0.01807   -0.00636    0.00104   -0.00232
H5"A  2    0.801902    0.049152    0.525396    11.00000   -1.50000
C6"   1    0.941913    0.238629    0.539819    11.00000    0.01034    0.00724 =
         0.01267   -0.00422   -0.00128   -0.00291
AFIX  13
H6"   2    0.996883    0.174108    0.554036    11.00000   -1.20000
AFIX   0
O1'   3    0.718523    0.949824    0.582467    11.00000    0.01287    0.00956 =
         0.01910    0.00250    0.00341   -0.00105
H1'   2    0.676893    1.030362    0.575630    11.00000   -1.50000
C1'   1    0.630826    0.665417    0.592878    11.00000    0.01078    0.01221 =
         0.00933   -0.00079    0.00200   -0.00133
AFIX  13
H1'A  2    0.761549    0.663185    0.602010    11.00000   -1.20000
AFIX   0
O2'   3    0.366936    1.077023    0.608911    11.00000    0.02144    0.00840 =
         0.02079   -0.00163    0.00228    0.00605
H2'   2    0.389350    1.140591    0.619325    11.00000   -1.50000
C2'   1    0.551698    0.849408    0.590564    11.00000    0.01233    0.00914 =
         0.01240   -0.00108    0.00219    0.00192
AFIX  13
H2'A  2    0.442899    0.852235    0.577992    11.00000   -1.20000
AFIX   0
C3'   1    0.465981    0.919201    0.614374    11.00000    0.01093    0.00979 =
         0.01372   -0.00133    0.00049   -0.00148
AFIX  13
H3'   2    0.579384    0.941193    0.625957    11.00000   -1.20000
AFIX   0
O3'   3    0.402629    0.319040    0.644139    11.00000    0.01566    0.01269 =
         0.02153    0.00243    0.00125   -0.00127
H3'A  2    0.517840    0.333387    0.646366    11.00000   -1.50000
O4'   3    0.484865    0.555506    0.604006    11.00000    0.01207    0.00955 =
         0.01093   -0.00180    0.00324   -0.00268
C4'   1    0.321330    0.787194    0.625090    11.00000    0.01259    0.01706 =
         0.00959   -0.00108    0.00202   -0.00012
AFIX  13
H4'   2    0.198747    0.774605    0.614615    11.00000   -1.20000
AFIX   0
C5'   1    0.429315    0.613559    0.627780    11.00000    0.01360    0.01529 =
         0.00808   -0.00059    0.00111   -0.00359
AFIX  13
H5'   2    0.553789    0.628255    0.637877    11.00000   -1.20000
AFIX   0
O5'   3    0.657706    0.602332    0.569282    11.00000    0.00981    0.01127 =
         0.00983   -0.00265    0.00135    0.00120
C6'   1    0.296551    0.475430    0.638574    11.00000    0.01664    0.01336 =
         0.01607    0.00097    0.00481   -0.00096
AFIX  23
H6'A  2    0.234116    0.520700    0.653559    11.00000   -1.20000
H6'B  2    0.185830    0.448819    0.627092    11.00000   -1.20000
AFIX   0

O1W   3    0.802700    0.342721    0.649021    11.00000    0.02332    0.03682 =
         0.03854    0.00039    0.00007    0.00031
H1WA  2    0.850024    0.278414    0.635282    11.00000   -1.50000
H1WB  2    0.886708    0.290278    0.660426    11.00000   -1.50000
O2W   3    0.956976    0.183909    0.609439    11.00000    0.02286    0.02815 =
         0.03709   -0.00174   -0.00510   -0.00563
H2WA  2    0.878678    0.094279    0.602542    11.00000   -1.50000
H2WB  2    1.084735    0.131928    0.606848    11.00000   -1.50000
O3W   3    0.605960   -0.152380    0.526966    11.00000    0.02292    0.01635 =
         0.01743   -0.00121   -0.00017   -0.00103
H3WA  2    0.652959   -0.229762    0.515481    11.00000   -1.50000
H3WB  2    0.623302   -0.219578    0.540631    11.00000   -1.50000
O4W   3    0.704689   -0.368825    0.490756    11.00000    0.02815    0.01713 =
         0.03206   -0.00995    0.00541   -0.00550
H4WA  2    0.639677   -0.471373    0.486774    11.00000   -1.50000
H4WB  2    0.827961   -0.388790    0.482937    11.00000   -1.50000
HKLF 4


REM
REM wR2 = 0.1013, GooF = S = 1.146, Restrained GooF = 1.142 for all data
REM R1 = 0.0528 for 5556 Fo > 4sig(Fo) and 0.0562 for all 5946 data
REM 416 parameters refined using 70 restraints

END

WGHT      0.0000      4.7117

REM Highest difference peak  0.268,  deepest hole -0.297,  1-sigma level  0.068
Q1    1   0.8950  0.1202  0.5408  11.00000  0.05    0.27
Q2    1   0.4125  1.0868  0.5814  11.00000  0.05    0.25
Q3    1   0.5352  0.8657  0.5993  11.00000  0.05    0.25
Q4    1   0.8313  0.2392  0.6214  11.00000  0.05    0.24
Q5    1   0.6927  0.5951  0.5654  11.00000  0.05    0.24
Q6    1   0.4623  1.1984  0.5972  11.00000  0.05    0.23
Q7    1   0.0461  1.4964  0.7384  11.00000  0.05    0.22
Q8    1   0.3578  0.9403  0.6590  11.00000  0.05    0.22
Q9    1   0.5842  0.1256  0.5587  11.00000  0.05    0.22
Q10   1   0.3940  0.8027  0.6216  11.00000  0.05    0.22
;
_shelx_res_checksum              66636
_shelx_hkl_file                  
;
   0   0   5 18.3884 175.199  40
   0   0  -5 72.5239 203.644   1
   0   0  -5 37.0193 131.034  22
   0   0   5-0.90705 199.579  79
   0   0   6 23783.2 682.602  40
   0   0  -6 21276.6 687.116   1
   0   0  -6 21679.8 636.249  22
   0   0   6 25020.4 664.113  79
   0   0  -7 118.025 193.885  83
   0   0  -7-57.2942 275.191  49
   0   0   7 103.038 282.023  40
   0   0  -7 18.2682 194.680  22
   0   0  -7-59.8970 230.250   1
   0   0   8 28472.5 874.892  40
   0   0  -8 27874.7 884.338   1
   0   0  -8 26940.9 911.202  49
   0   0   9 192.237 368.794  40
   0   0  -9 110.206 322.021  83
   0   0  -9 136.219 323.691   1
   0   0  -9-88.3802 322.531  49
   0   0  10 79751.3 1741.87  40
   0   0 -10 79775.3 1721.58  83
   0   0 -10 78897.3 1834.01  49
   0   0 -10 81059.3 1789.16   1
   0   0 -11 169.039 427.440   1
   0   0  11 23.9103 358.070  40
   0   0 -12 61803.7 1693.05   1
   0   0  12 66893.2 1655.77  40
   0   0 -13-218.955 451.376   1
   0   0  13 239.192 500.097  40
   0   0 -14 28839.0 1221.22   1
   0   0  14 30017.0 1263.02  40
   0   0 -15 73.2267 455.870   1
   0   0  15 135.463 515.916  40
   0   0 -16 6921.36 743.867   1
   0   0 -16 7117.79 840.038  49
   0   0  16 8174.61 753.576  80
   0   0 -16 7013.76 759.009  83
   0   0 -17 50.0233 525.909   1
   0   0 -17-25.1341 609.752  49
   0   0 -17-233.165 553.846  83
   0   0  17 226.254 547.948  80
   0   0  18 87373.3 2620.76  98
   0   0 -18 79653.2 2319.85   1
   0   0  18 80948.7 2467.68  48
   0   0 -18 82993.9 2501.58  49
   0   0 -18 82810.3 2335.74  83
   0   0  18 82227.3 2189.27  80
   0   0  19-37.2679 520.570  98
   0   0  19 294.173 622.376  97
   0   0 -19 84.4088 582.208   1
   0   0  19-19.2679 553.131  48
   0   0 -19 165.463 627.897  49
   0   0 -19 163.565 502.354  83
   0   0  19 156.650 555.951  80
   0   0  20 24213.3 1538.33  97
   0   0  20 23499.0 1467.99  98
   0   0 -20 23786.7 1367.08   1
   0   0  20 22100.0 1423.60  48
   0   0 -20 23589.9 1439.60  49
   0   0  20 23011.1 1248.15  80
   0   0 -20 23593.8 1332.13  83
   0   0  21-115.090 556.293  98
   0   0  21 401.665 758.798  97
   0   0 -21 173.393 593.440   1
   0   0  21 138.650 612.287  48
   0   0 -21 215.050 619.545  49
   0   0 -21 156.259 581.682  83
   0   0  21 371.425 567.812  80
   0   0  22 27230.8 1650.29  98
   0   0 -22 26957.0 1622.96 102
   0   0  22 26849.6 1699.78  97
   0   0 -22 24922.3 1518.48   2
   0   0 -22 25321.3 1482.21   1
   0   0 -22 28263.5 1626.09  49
   0   0  22 27098.0 1628.99  48
   0   0 -22 24451.0 1481.36  83
   0   0  22 26058.1 1365.03  80
   0   0  23 923.967 670.526  98
   0   0 -23 735.157 700.403 102
   0   0 -23 2375.39 882.210   2
   0   0 -23 1652.30 817.489   1
   0   0 -23 1885.15 866.758  49
   0   0  23 2828.08 725.559  80
   0   0 -23 1877.68 905.118  83
   0   0  24 999999. 14292.1  98
   0   0 -24 976214. 14161.3 102
   0   0 -24 977293. 13584.2   1
   0   0 -24 979099. 13707.7   2
   0   0  24 977399. 13176.0  44
   0   0 -24 992386. 13989.4  49
   0   0  24 960166. 13082.2  80
   0   0 -24 988360. 13512.8  83
   0   0  25 346.957 769.174  98
   0   0 -25 171.726 624.553 102
   0   0 -25 346.725 653.883   1
   0   0 -25 945.548 811.654   2
   0   0 -25 777.642 826.282  49
   0   0  25 295.572 566.639  44
   0   0  25 349.783 704.433  80
   0   0 -25 448.528 707.272  83
   0   0 -26 11674.9 1254.86 102
   0   0  26 11816.5 1307.47  98
   0   0 -26 13567.6 1220.25   1
   0   0 -26 13561.9 1265.55   2
   0   0 -26 11684.9 1303.45  49
   0   0  26 11651.1 1065.29  44
   0   0 -26 11380.5 1175.42  83
   0   0  26 11263.2 1091.39  80
   0   0 -27 114.176 631.581 102
   0   0  27 259.594 759.048  98
   0   0 -27 439.989 586.244   1
   0   0 -27 281.015 711.268   2
   0   0 -27 204.047 764.306  49
   0   0  27 253.203 577.144  44
   0   0  27 42.9782 584.378  80
   0   0 -27 364.588 631.902  83
   0   0 -28 76281.0 3138.23 102
   0   0  28 76975.8 1797.74 108
   0   0  28 73501.7 3141.59  98
   0   0 -28 75703.7 2852.09   1
   0   0 -28 74585.6 2932.21   2
   0   0  28 74632.1 2631.63  44
   0   0 -28 77613.0 3091.25  49
   0   0  28 73059.2 2616.07  80
   0   0 -28 73719.8 2897.78  83
   0   0 -29-164.911 658.432 102
   0   0  29 183.877 686.389  98
   0   0  29-31.4697 348.046 108
   0   0 -29 44.5629 702.362   2
   0   0 -29 208.363 695.479  49
   0   0  29 17.2839 582.521  44
   0   0 -29-140.224 698.393  83
   0   0  29-42.6107 614.473  80
   0   0  30 19413.5 1738.55  98
   0   0 -30 16609.7 1591.35 102
   0   0  30 18080.0 882.105 108
   0   0 -30 18040.5 1574.53   2
   0   0 -30 18161.0 1642.77  49
   0   0  30 16681.6 1370.87  80
   0   0 -30 19136.8 1575.86  83
   0   0 -31 243.405 653.237 102
   0   0  31 231.228 695.393  98
   0   0  31 21.8872 352.259 108
   0   0 -31 374.518 755.661   2
   0   0 -31-217.046 724.359  49
   0   0 -31 75.2266 752.356  83
   0   0  31-586.173 709.482  80
   0   0  32 20849.1 1845.82  98
   0   0  32 20175.0 969.148 108
   0   0 -32 19292.0 1690.07   2
   0   0 -32 20770.0 1794.49  49
   0   0 -32 20111.7 1730.72  83
   0   0  32 18665.2 1495.59  80
   0   0  33-123.056 737.016  98
   0   0  33 406.720 425.901 108
   0   0 -33 393.484 786.803   2
   0   0 -33-135.325 794.179  49
   0   0 -33-212.167 813.189  83
   0   0  33 124.977 666.969  80
   0   0  34 13892.3 1672.61  98
   0   0  34 14099.3 872.652 108
   0   0 -34 14386.0 1535.01   2
   0   0 -34 13812.0 1620.86  49
   0   0 -34 12141.5 1504.75  83
   0   0  35 103.249 801.002  98
   0   0  35 19.9265 418.254 108
   0   0 -35 385.136 829.556  49
   0   0 -35-26.9100 687.425   2
   0   0  36 977.670 477.445 108
   0   0  36 498.579 727.314  96
   0   0  36 790.978 870.395  98
   0   0 -36 891.277 890.272  49
   0   0 -36 863.061 824.885   2
   0   0  37-216.237 965.636  98
   0   0  37-77.2091 460.657 108
   0   0  37-64.1625 715.369  96
   0   0 -37 9.06964 860.987  49
   0   0 -37-173.769 758.502   2
   0   0  38 1561.50 1014.88  98
   0   0  38 903.075 480.028 108
   0   0  38 881.638 820.895  96
   0   0 -38 1289.77 918.794  49
   0   0 -38 811.457 670.843   2
   0   0  39 187.598 477.542 108
   0   0  39-125.472 869.477  98
   0   0  39 361.836 785.746  96
   0   0 -39 73.7348 849.144  49
   0   0 -39-27.3546 764.369   2
   0   0  40 19377.9 1119.53 108
   0   0  40 21087.2 2046.81  96
   0   0  40 19522.8 2135.12  98
   0   0 -40 19932.3 2103.75  49
   0   0 -40 19112.7 1966.83   2
   0   0  41-690.635 814.055  96
   0   0  41-227.306 942.823  98
   0   0  41 169.265 463.782 108
   0   0 -41 37.0522 889.221  49
   0   0 -41 476.891 829.848   2
   0   0  42 4222.57 1267.43  98
   0   0  42 3957.93 1165.22  96
   0   0  42 3953.14 661.910 108
   0   0 -42 3872.88 1232.67  49
   0   0 -42 3977.75 1172.27   2
   0   0  43 17.7037 517.221 108
   0   0  43-235.239 869.753  96
   0   0 -43 211.697 882.010  49
   0   0 -43 480.599 825.014   2
   0   0  44 20985.7 1232.03 108
   0   0  44 22753.8 2220.50  96
   0   0 -44 20271.4 2141.17   2
   0   0 -44 19821.6 2275.37  49
   0   0 -45-131.334 451.500  32
   0   0 -45-245.903 443.462  77
   0   0  45 269.757 860.710  96
   0   0  45 151.306 545.237 108
   0   0 -45 50.5222 866.020   2
   0   0  46 34630.7 1575.70 108
   0   0  46 36370.9 2774.08  96
   0   0 -46 32046.5 1419.02  78
   0   0 -46 36409.7 1473.72  77
   0   0 -46 34488.1 1458.85  32
   0   0 -46 33041.7 1440.92  61
   0   0 -46 34464.8 1400.46  19
   0   0 -47 123.456 919.740 101
   0   0  47 905.960 973.727  96
   0   0  47-57.1182 568.652 108
   0   0 -47 348.425 477.541  32
   0   0 -47 96.7953 455.801  78
   0   0 -47 208.052 438.840  77
   0   0 -47-53.8242 441.392  61
   0   0 -47 23.1701 453.195  19
   0   0  48 8956.40 943.561 108
   0   0 -48 8396.42 1571.14 101
   0   0  48 8881.52 1577.09  96
   0   0 -48 8918.78 805.707  78
   0   0 -48 9648.35 860.245  77
   0   0 -48 9335.52 838.144  32
   0   0 -48 8268.18 819.899  61
   0   0 -48 9641.81 821.479  19
   0   0  49-158.214 984.535  96
   0   0 -49 284.176 882.276 101
   0   0  49-34.5041 600.564 108
   0   0 -49 333.621 500.080  32
   0   0 -49 253.772 462.825  77
   0   0 -49 214.385 474.163  78
   0   0  49 28.1473 453.474  71
   0   0 -49 50.5765 470.157  61
   0   0 -49 235.485 473.251  19
   0   0 -50 39208.0 3066.36 101
   0   0  50 40456.6 3003.61  96
   0   0  50 40765.9 1760.31 108
   0   0 -50 39685.2 1566.13  78
   0   0 -50 40384.0 1619.04  77
   0   0  50 41264.6 1633.57  71
   0   0 -50 38533.1 1560.08  32
   0   0 -50 39838.9 1600.99  61
   0   0 -50 37724.3 1521.13  19
   0   0  51 33.5774 998.034  96
   0   0  51 112.538 599.199 108
   0   0 -51-284.436 932.910 101
   0   0  51 197.789 470.992 106
   0   0 -51 43.2786 478.357  32
   0   0 -51 339.652 470.744  78
   0   0  51 140.562 443.439  71
   0   0 -51-157.311 483.599  61
   0   0 -51 52.6895 442.421  19
   0   0  52 32589.1 1578.18 108
   0   0 -52 29685.5 2679.95 101
   0   0  52 33106.1 1402.90 106
   0   0  52 31257.6 2647.22  96
   0   0 -52 30871.9 1362.60  78
   0   0  52 31176.6 1411.60  71
   0   0 -52 32258.7 1431.92  32
   0   0 -52 30721.5 1403.29  61
   0   0 -52 29922.9 1391.53  19
   0   0  53-7.78248 584.301 108
   0   0 -53-407.829 900.937 101
   0   0  53-146.305 882.619  96
   0   0  53 114.999 454.168 106
   0   0 -53-53.3456 453.573  78
   0   0  53 114.587 434.585  71
   0   0 -53 194.699 496.300  32
   0   0 -53-233.374 514.523  61
   0   0 -53 163.503 460.267  19
   0   0  54 1498.17 644.539 108
   0   0  54 1726.45 979.625  96
   0   0  54 1865.37 544.309 106
   0   0 -54 1559.85 516.670  78
   0   0  54 1782.12 521.186  71
   0   0 -54 1472.62 519.013  32
   0   0 -54 1233.57 506.072  61
   0   0 -54 1267.36 496.829  19
   0   0  55-32.1166 419.836 106
   0   0  55-286.331 817.457  96
   0   0  55-322.802 612.754 108
   0   0 -55 174.317 478.456  32
   0   0  55-138.033 436.645  71
   0   0 -55 43.8196 430.237  78
   0   0 -55-5.56780 478.207  74
   0   0 -55-302.544 485.306  61
   0   0 -55 35.2053 446.071  19
   0   0  56 6691.53 711.811 106
   0   0  56 6523.73 844.916 108
   0   0 -56 6929.22 708.110  78
   0   0 -56 6557.21 735.270  74
   0   0  56 6404.11 677.638  71
   0   0 -56 6356.61 714.643  19
   0   0  56 6482.78 878.683  64
   0   0 -56 6285.21 707.434  61
   0   0 -56 6515.42 741.456  32
   0   0  57 163.751 423.615 106
   0   0  57 292.759 547.750 108
   0   0 -57 199.849 447.751  61
   0   0  57 30.7768 550.585  64
   0   0 -57-129.273 449.183  19
   0   0 -57 313.559 440.595  78
   0   0 -57-333.031 554.224  74
   0   0  58 1259.58 463.805 106
   0   0 -58 1559.23 483.207  61
   0   0  58 1250.09 596.473  64
   0   0 -58 1569.68 498.678  19
   0   0 -58 851.230 441.691  17
   0   0 -58 1333.47 555.448  74
   0   0  59-81.8704 417.515 106
   0   0 -59 189.276 428.789  61
   0   0  59-71.7910 534.660  64
   0   0 -59 119.621 407.683  17
   0   0 -59 481.742 504.837  74
   0   0 -60 11979.3 791.658  61
   0   0  60 9898.35 922.071  64
   0   0 -60 12089.0 786.472  17
   0   0 -60 12091.2 864.663  74
   0   0  61 82.2538 479.911  64
   0   0 -61-123.073 417.334  61
   0   0 -61-91.3572 394.071  17
   0   0 -61-380.149 487.004  74
   0   0 -62 2118.92 455.511  61
   0   0  62 1693.78 539.407  64
   0   0 -62 2463.40 438.174  17
   0   0 -62 2020.66 531.845  74
   0   0 -63-204.141 376.613  61
   0   0  63 7.50549 446.396  64
   0   0 -63 56.3719 312.629  17
   0   0 -63 66.6548 443.912  74
   0   0  64 157.516 440.933  64
   0   0  64 10.7078 504.536  12
   0   0 -64 99.1105 416.099  74
   0   0  65-78.5699 399.775  64
   0   0  65-37.2169 484.638  12
   0   0 -65 199.659 395.023  74
   0   0  66 1872.67 427.244  64
   0   0  66 2494.77 520.507  12
   0   0 -66 2678.65 470.678  74
   0   0  67 343.160 324.928  64
   0   0  67 115.073 467.346  12
   0   0 -67-36.6850 385.145  74
   0   0 -68 15233.1 755.123  74
   0   0  68 16860.8 777.262  12
   0   0  69 16.0217 468.642  12
   0  -1   0-35.0742 312.037  42
   0   1   0 122.346 256.744   4
   0   1   0 5.57283 282.977  84
   0  -1   1 349.880 278.944  42
   0   1   1 77.3604 136.074  47
   0  -1  -1 82.2702 331.612  42
   0   1   1 113.767 250.197  21
   0   1   1 79.7749 227.215   4
   0   1   1 74.1219 329.159  87
   0   1  -1 280.508 284.465  84
   0   1   1 270.829 290.138  84
   0  -1   2 701.322 301.909  42
   0   1   2 558.644 132.929  47
   0   1   2 823.583 286.761  21
   0   1  -2 703.049 300.416   1
   0   1   2 862.391 218.087   4
   0   1   2 1320.56 338.914  87
   0   1  -2 840.650 300.875  84
   0  -1  -2 672.819 204.179  81
   0  -1   2 650.824 289.907  79
   0  -1   3 75328.3 1424.79  42
   0  -1  -3 77348.4 1577.35  43
   0   1  -3 74899.9 1573.35   1
   0  -1   3 75368.1 1524.74  79
   0   1   3 78815.5 1613.92  87
   0   1  -3 75895.6 1683.63  87
   0  -1  -4 322455. 4491.67  43
   0   1   4 330836. 4222.48  20
   0   1  -4 338531. 4533.82   1
   0   1  -4 322857. 4609.90  87
   0  -1  -4 341101. 3912.14  81
   0   1  -4 317945. 4255.18  83
   0  -1   4 338089. 4473.35  79
   0   1   4 323446. 4441.81  87
   0  -1  -5 197626. 3067.43  43
   0   1   5 190805. 2755.52  20
   0   1  -5 196540. 3069.93   1
   0   1   5 194908. 2933.94  87
   0   1  -5 194282. 2869.34  83
   0  -1  -5 189863. 2385.04  81
   0   1  -5 190966. 3103.35  87
   0  -1   5 200129. 3034.07  79
   0  -1  -6 12585.3 710.326  43
   0   1   6 12014.2 531.412  20
   0   1  -6 12533.6 691.601   1
   0  -1   6 12191.0 680.076  79
   0   1  -6 12841.7 715.087  87
   0   1   6 11989.9 707.700  84
   0   1  -6 11864.0 612.888  83
   0   1   7 8779.42 381.776  46
   0   1  -7 9644.54 652.191   1
   0   1  -7 9394.92 656.050  87
   0  -1   7 10038.4 691.431  79
   0   1   7 7927.78 704.104  84
   0   1  -7 8906.73 586.357  83
   0   1   8 3889.78 261.893  46
   0  -1  -8 3881.13 298.558  22
   0  -1  -8 2939.60 207.971   3
   0   1  -8 4686.61 525.799   1
   0   1   8 4087.10 535.172  84
   0   1  -8 4529.87 512.690  83
   0  -1   8 4613.56 602.221  79
   0   1  -8 4753.30 531.622  87
   0   1   9 4768.90 248.611  46
   0  -1   9 5847.69 545.822  40
   0  -1  -9 6017.67 385.573  22
   0  -1  -9 4453.24 241.387   3
   0   1  -9 5763.76 588.325   1
   0  -1   9 6240.31 654.763  79
   0   1   9 6437.62 706.063  84
   0   1  -9 6026.23 583.476  87
   0   1  -9 6524.08 633.804  83
   0  -1  10 25927.7 1008.12  40
   0  -1 -10 24968.8 778.168  22
   0   1 -10 23485.1 1025.53   1
   0   1 -10 23133.9 1019.18  83
   0  -1  10 24160.6 1098.52  79
   0   1  10 25080.1 1133.08  84
   0   1 -10 24108.6 996.913  87
   0  -1  11 259923. 4082.75  40
   0  -1 -11 272555. 3711.28  22
   0  -1 -11 270137. 4335.86   2
   0   1 -11 258708. 4031.35  87
   0  -1  11 262331. 4254.14  79
   0   1  11 270054. 4379.87  84
   0  -1  12 792119. 9908.93  40
   0  -1 -12 783247. 9420.28  22
   0  -1 -12 793712. 10184.7   2
   0   1 -12 803296. 10082.8   1
   0   1 -12 787984. 9717.68  87
   0   1  12 775290. 10130.3  84
   0   1 -13 28163.5 1330.57  49
   0  -1  13 26853.8 1165.33  40
   0  -1 -13 31004.9 1008.54  22
   0  -1 -13 31122.9 1336.18   2
   0   1 -13 27101.9 1207.95   1
   0  -1  13 27083.6 1300.18  79
   0   1 -13 27050.0 1063.01  87
   0  -1  14 237575. 4084.32  40
   0   1 -14 234943. 4388.78  49
   0  -1 -14 238041. 3675.66  22
   0  -1 -14 237579. 4293.72   2
   0   1 -14 232709. 4144.73   1
   0  -1  14 234846. 4184.73  79
   0   1  14 246755. 4520.43  92
   0  -1 -14 242625. 3895.96  83
   0   1 -14 237179. 3771.68  87
   0   1 -15 221836. 4065.13   1
   0  -1 -15 219092. 4180.25   2
   0   1  15 224703. 4372.31  92
   0  -1 -15 211035. 3738.91  83
   0   1 -15 218523. 3596.63  87
   0  -1  15 224881. 4088.24  79
   0  -1  15 224598. 4233.97  96
   0  -1 -15 216340. 3549.52  22
   0  -1  15 227579. 3974.39  40
   0   1 -15 224890. 4296.46  49
   0  -1  16 2439.15 616.370  96
   0  -1  16 1905.04 634.729  40
   0   1 -16 2664.43 690.024  83
   0   1 -16 2133.67 439.912  87
   0  -1 -16 1865.09 518.913  83
   0  -1  16 1736.21 735.011  79
   0  -1 -16 1507.61 650.119   2
   0   1 -16 1512.05 553.639   1
   0   1 -16 1770.34 657.412  49
   0  -1 -16 1722.45 654.243  49
   0  -1  17 30162.5 1568.06  98
   0   1  17 28265.5 1594.72  97
   0  -1  17 30019.1 1457.34  96
   0  -1  17 27850.6 1335.96  40
   0   1  17 29935.5 1551.84  90
   0  -1 -17 27983.7 1251.90  83
   0   1 -17 31643.4 1463.09  83
   0  -1 -17 27531.1 1448.14   2
   0   1 -17 30942.2 1428.95   1
   0   1 -17 30248.9 1572.43  49
   0  -1 -17 28234.7 1502.71  49
   0  -1  18 37558.3 1696.23  96
   0  -1  18 37310.5 1789.50  98
   0   1  18 36340.8 1813.99  97
   0  -1  18 38884.2 1611.82  40
   0  -1 -18 31849.8 1398.42  83
   0   1  18 37748.9 1775.34  90
   0   1 -18 40397.7 1683.16  83
   0  -1 -18 35139.9 1644.28   2
   0   1 -18 38692.1 1647.62   1
   0   1  18 35407.4 1673.47  48
   0   1 -18 38871.1 1777.97  49
   0  -1 -18 36255.9 1708.68  49
   0   1  19 68688.6 2594.54  97
   0  -1  19 67449.4 2475.46  98
   0  -1  19 69827.3 2364.33  96
   0  -1  19 70339.8 2178.81  40
   0  -1 -19 65355.4 2035.17  83
   0   1 -19 68376.1 2282.26  83
   0   1  19 68438.4 2449.45  90
   0  -1 -19 63527.8 2280.72   2
   0   1 -19 69082.5 2250.95   1
   0   1  19 65956.1 2354.58  48
   0  -1 -19 67994.0 2375.95  49
   0   1 -19 70252.8 2424.98  49
   0  -1  20 1305.90 624.238  96
   0   1  20 1648.66 758.184  97
   0  -1  20 1606.06 639.024  98
   0  -1  20 846.245 574.399  40
   0   1 -20 1062.27 636.725  83
   0   1  20 908.179 728.682  90
   0  -1 -20 1130.95 539.818  83
   0  -1 -20 1402.90 690.873   2
   0   1 -20 1138.61 601.619   1
   0   1  20 1236.63 671.674  48
   0   1 -20 1213.43 720.376  49
   0  -1 -20 1538.78 668.580  49
   0  -1  21 27348.1 1664.38  98
   0  -1  21 27524.9 1599.57  96
   0   1  21 24226.8 1692.26  97
   0  -1  21 26157.3 1489.13  40
   0   1  21 26642.3 1654.14  90
   0  -1 -21 25836.8 1365.27  83
   0   1 -21 26897.7 1540.28  83
   0  -1 -21 26324.9 1559.45   2
   0   1 -21 28567.8 1526.47   1
   0  -1 -21 25522.6 1590.51  49
   0   1 -21 28072.7 1679.94  49
   0   1  21 24479.6 1570.07  48
   0   1  22 42026.5 2202.33  97
   0  -1  22 48813.4 2109.20  96
   0  -1  22 46643.5 2220.53  98
   0  -1  22 50425.2 1971.94  40
   0   1  22 45116.2 2185.59  90
   0  -1 -22 45917.7 1829.75  83
   0   1 -22 49194.1 2068.05  83
   0   1 -22 50004.3 2033.66   1
   0  -1 -22 44234.3 2043.26   2
   0   1  22 43728.5 2081.14  48
   0  -1 -22 43229.1 2052.97  49
   0   1 -22 49925.5 2230.33  49
   0   1  23 24729.6 1790.09  97
   0  -1 -23 27718.2 1786.33 102
   0  -1  23 23950.0 1661.67  98
   0  -1  23 26900.1 1639.15  96
   0  -1  23 27627.8 1530.77  40
   0   1  23 27150.2 1771.65  90
   0   1 -23 28813.9 1655.15  83
   0  -1 -23 28164.1 1471.79  83
   0   1 -23 25495.6 1567.76   1
   0  -1 -23 25835.8 1642.58   2
   0   1  23 26861.5 1730.00  48
   0  -1 -23 28231.6 1760.14  49
   0   1 -23 26460.3 1701.67  49
   0   1  24 13304.3 1504.35  97
   0  -1  24 10148.4 1114.29  96
   0  -1 -24 11404.0 1228.17 102
   0  -1  24 9583.45 1208.94  98
   0  -1  24 10439.1 1057.38  40
   0  -1 -24 12187.7 1075.58  83
   0  -1  24 8633.14 1071.87  80
   0   1 -24 11381.8 1216.63  83
   0   1  24 12732.0 1468.90  90
   0   1 -24 10953.1 1087.09   1
   0  -1 -24 12071.1 1231.85   2
   0   1  24 11719.3 1259.43  48
   0  -1 -24 12099.6 1256.26  49
   0   1 -24 11364.2 1271.08  49
   0  -1  25 83121.9 2990.07  96
   0  -1  25 80458.4 3166.99  98
   0   1  25 89685.9 3369.97  97
   0  -1 -25 83656.6 3210.49 102
   0  -1  25 87630.4 2844.56  40
   0  -1 -25 85426.7 2992.36   2
   0   1 -25 92916.2 2967.41   1
   0  -1 -25 89429.4 3167.44  49
   0   1  25 84382.4 3117.00  48
   0   1 -25 88398.0 3144.59  49
   0  -1 -25 85781.0 2734.79  83
   0   1  25 84304.1 3213.03  90
   0   1 -25 89122.4 3016.25  83
   0  -1  25 83836.4 2935.33  80
   0  -1  26 14357.9 1304.27  96
   0  -1  26 13653.1 1431.48  98
   0   1  26 14175.9 1574.22  97
   0  -1 -26 14535.4 1439.51 102
   0  -1 -26 12501.8 1300.51   2
   0   1 -26 12955.2 1210.38   1
   0   1 -26 13102.4 1384.57  49
   0  -1 -26 13458.5 1362.45  49
   0   1  26 12322.4 1355.24  48
   0   1  26 13905.7 1555.75  90
   0  -1  26 12893.3 1253.34  80
   0  -1 -26 13202.0 1177.69  83
   0   1 -26 14098.5 1345.64  83
   0  -1  27 635.627 427.885 108
   0  -1 -27-75.2595 701.213 102
   0   1  27 216.416 859.687  97
   0  -1  27 467.239 712.396  96
   0   1 -27 1084.80 704.395   1
   0  -1 -27 726.294 822.123   2
   0  -1 -27-299.079 780.594  49
   0   1 -27 174.052 828.105  49
   0   1  27 21.0397 760.608  48
   0  -1  27 25.6927 767.376  80
   0   1 -27 586.731 873.256  83
   0  -1 -27-73.1723 610.072  83
   0  -1  28 239279. 5674.11  96
   0   1  28 238394. 6144.53  97
   0  -1 -28 238941. 6021.59 102
   0  -1  28 245681. 3818.81 108
   0   1 -28 233400. 5379.73   1
   0  -1 -28 227852. 5568.18   2
   0   1  28 242847. 5904.84  48
   0  -1 -28 235109. 5775.38  49
   0   1 -28 244573. 5878.00  49
   0  -1 -28 230819. 5218.36  83
   0   1 -28 241889. 5640.37  83
   0  -1  28 236311. 5454.88  80
   0  -1  29 6917.10 1084.93  96
   0  -1 -29 6250.64 1116.65 102
   0  -1  29 6831.62 610.845 108
   0   1  29 7135.07 1369.08  97
   0   1 -29 6255.98 999.439   1
   0  -1 -29 6403.62 1112.29   2
   0  -1 -29 5759.37 1076.86  49
   0   1 -29 6839.06 1197.84  49
   0   1  29 6416.75 1138.70  48
   0  -1  29 6227.26 1094.89  80
   0  -1 -29 6251.43 1017.29  83
   0   1 -29 5849.11 1081.51  83
   0  -1  30 16706.6 1540.49  96
   0  -1 -30 15154.8 1585.53 102
   0  -1  30 16452.7 876.086 108
   0   1  30 15922.4 1746.14  97
   0  -1 -30 13905.6 1473.46   2
   0   1 -30 16135.3 1408.82   1
   0   1  30 15983.1 1596.67  48
   0  -1 -30 15336.1 1583.27  49
   0   1 -30 17563.9 1662.86  49
   0   1 -30 15217.1 1566.79  83
   0  -1  30 16394.2 1501.28  80
   0  -1 -30 14784.2 1372.76  83
   0  -1  31 50567.0 1519.41 108
   0   1  31 46573.5 2708.88  98
   0  -1  31 51600.8 2621.20  96
   0   1  31 46102.7 2789.60  97
   0  -1 -31 50270.1 2772.80 102
   0   1 -31 49129.5 2456.26   1
   0  -1 -31 47058.2 2536.51   2
   0   1  31 47059.1 2675.16  48
   0   1 -31 50182.9 2735.63  49
   0  -1 -31 47979.5 2661.56  49
   0  -1  31 50745.6 2541.19  80
   0  -1 -31 47636.8 2363.48  83
   0  -1  32 119569. 4122.17  96
   0   1  32 120004. 4547.50  97
   0   1  32 116448. 4377.72  98
   0  -1 -32 114802. 4300.59 102
   0  -1  32 117937. 2508.99 108
   0   1 -32 114922. 3855.75   1
   0  -1 -32 113155. 4047.25   2
   0  -1 -32 116326. 4229.18  49
   0   1 -32 119390. 4299.68  49
   0   1  32 117597. 4287.66  48
   0  -1 -32 115669. 3785.36  83
   0  -1  32 115893. 3947.79  80
   0   1 -33 15049.9 1629.26 101
   0  -1 -33 14565.3 1639.09 102
   0   1  33 13371.9 1595.99  98
   0  -1  33 14790.7 880.710 108
   0  -1  33 14585.8 1536.43  96
   0   1  33 11006.4 1602.91  97
   0   1 -33 13522.1 1388.80   1
   0  -1 -33 12436.9 1455.39   2
   0   1 -33 14021.6 1643.67  49
   0   1  33 11111.3 1487.83  48
   0  -1 -33 11784.6 1514.86  49
   0  -1  33 13906.7 1533.26  80
   0  -1 -33 13584.5 1388.10  83
   0  -1  34 21851.9 1878.99  96
   0   1 -34 21084.2 1876.84 101
   0   1  34 24562.5 2157.31  98
   0  -1  34 21637.6 1070.45 108
   0  -1 -34 23327.3 2056.27 102
   0  -1 -34 20017.2 1812.17   2
   0   1 -34 20735.2 1740.57   1
   0  -1 -34 20995.4 1938.53  49
   0   1  34 24410.0 2044.46  48
   0   1 -34 20547.1 1877.63  49
   0  -1  34 20264.7 1757.39  80
   0  -1 -34 23468.8 1825.19  83
   0   1 -35 65489.5 3324.96 101
   0  -1 -35 69936.8 3527.46 102
   0   1  35 64631.9 3427.88  98
   0  -1  35 67501.7 3273.63  96
   0  -1  35 66434.6 1899.87 108
   0  -1 -35 67876.5 3270.65   2
   0   1 -35 73203.2 3190.64   1
   0   1 -35 66589.5 3216.66   4
   0   1 -35 71648.7 3361.05   2
   0  -1 -35 71698.7 3504.77  49
   0   1 -35 67767.9 3460.05  49
   0  -1  35 65994.9 3110.42  80
   0   1 -36 1289.39 914.672 101
   0   1  36 279.806 933.737  98
   0  -1  36 300.015 444.531 108
   0  -1 -36 102.386 809.621 102
   0  -1  36 1412.28 1004.74  96
   0  -1 -36 1608.98 832.410   2
   0   1 -36 1320.10 829.292   2
   0   1 -36 761.411 798.695   4
   0   1 -36 329.269 638.552   1
   0  -1 -36-147.020 689.285  49
   0  -1  36-241.418 824.596  80
   0  -1  37 2927.74 1004.14  96
   0  -1  37 2848.34 597.804 108
   0  -1 -37 2766.07 1036.15 102
   0   1  37 2185.65 1013.30  98
   0   1 -37 2350.75 1005.01 101
   0   1 -37 2543.69 979.827   2
   0   1 -37 3074.11 1044.57   4
   0  -1 -37 1665.08 883.631   2
   0  -1 -37 2138.90 955.324  49
   0  -1  37 2787.53 952.666  80
   0   1 -38 38224.2 2644.43 101
   0   1  38 39095.6 2835.24  98
   0  -1  38 39657.2 1519.73 108
   0  -1 -38 41181.6 2876.11 102
   0  -1  38 38292.4 2613.98  96
   0   1  38 40314.9 1531.08 108
   0   1 -38 39317.6 2687.06   2
   0   1 -38 41276.4 2677.42   4
   0  -1 -38 37118.7 2562.88   2
   0  -1 -38 38679.2 2782.15  49
   0  -1  38 37535.0 2500.51  80
   0   1  39 317.436 474.350 108
   0   1 -39 282.356 831.323 101
   0  -1 -39-98.2188 799.788 102
   0   1  39 62.4328 882.794  98
   0  -1  39 909.315 910.133  96
   0  -1  39 318.716 469.648 108
   0   1 -39 294.693 742.618   2
   0   1 -39-133.370 928.999   4
   0  -1 -39 759.542 793.811   2
   0  -1 -39 600.458 906.841  49
   0  -1  39 661.396 861.250  80
   0   1  40 36058.5 1555.94 108
   0  -1 -40 36157.9 2824.24 102
   0  -1  40 33951.4 2557.31  96
   0   1  40 32303.3 2709.55  98
   0   1 -40 34728.0 2642.79 101
   0  -1  40 33700.4 1472.26 108
   0  -1 -40 37241.9 2784.52  49
   0   1 -40 35229.7 2546.15   4
   0   1 -40 35015.6 2607.16   2
   0  -1  41 2850.73 612.634 108
   0   1  41 3429.76 665.062 108
   0  -1  41 3068.19 1071.56  96
   0   1 -41 3061.17 1100.49 101
   0   1  41 3313.61 1252.04  98
   0  -1  41 3214.57 553.430 106
   0  -1 -41 3778.48 1169.46  49
   0   1 -41 2762.77 1089.71   2
   0  -1  42 5549.55 1309.92  96
   0  -1  42 6047.82 659.117 106
   0  -1  42 5842.92 755.450 108
   0   1  42 5417.69 775.609 108
   0   1 -42 5391.27 1322.59 101
   0   1  42 5569.62 1454.77  98
   0  -1 -42 4342.11 1264.21  49
   0   1 -42 5169.04 1236.32   2
   0  -1  43 1118.31 907.126  96
   0   1  43 744.746 1034.83  98
   0   1  43 840.808 568.193 108
   0  -1  43 755.660 543.711 108
   0   1 -43 1007.39 820.366 101
   0  -1  43 575.225 461.100 106
   0  -1 -43 1890.21 1147.76  49
   0   1 -43 728.938 811.766   2
   0   1  44 1065.78 596.494 108
   0  -1  44 1395.41 1044.31  96
   0   1 -44 1794.14 951.582 101
   0  -1  44 1405.74 648.739 108
   0  -1  44 1433.81 510.890 106
   0   1  44 1450.78 1122.64  98
   0  -1 -44 1369.46 1090.36  49
   0   1 -44 1087.26 836.634   2
   0   1 -45 11517.6 840.422  11
   0   1  45 12297.2 1036.73 108
   0  -1  45 10995.9 1661.57  96
   0  -1  45 11811.8 878.619 106
   0   1 -45 12471.3 1795.59 101
   0   1  45 11996.2 1809.82  96
   0   1  45 13344.0 2008.75  98
   0  -1  45 12528.7 1039.60 108
   0  -1 -45 12834.4 930.695  78
   0  -1 -45 11860.6 902.965  32
   0   1 -45 11072.8 893.680  32
   0  -1 -45 12784.5 899.262  77
   0  -1 -45 12068.6 932.335  56
   0   1 -45 9589.39 893.941  19
   0   1 -46 5980.60 696.301  11
   0   1  46 7734.79 1673.86  98
   0   1  46 7700.24 895.098 108
   0  -1  46 5944.27 1341.49  96
   0  -1  46 6601.81 739.291 106
   0   1 -46 6822.32 1467.75 101
   0   1  46 6451.23 1403.39  96
   0  -1  46 6378.65 849.641 108
   0  -1 -46 7906.71 775.672  78
   0   1 -46 5715.23 689.142  78
   0  -1 -46 6918.77 755.242  32
   0   1 -46 6326.89 730.797  32
   0  -1 -46 7427.86 738.678  77
   0  -1 -46 6993.64 798.312  56
   0   1 -46 5727.86 684.343  61
   0   1 -46 5265.83 736.413  19
   0   1 -47 26645.9 1229.33  11
   0  -1  47 25758.1 2424.11  96
   0   1  47 25028.5 2608.27  98
   0   1 -47 26143.4 2466.48 101
   0   1  47 24818.9 1401.39 108
   0  -1  47 25864.6 1239.96 106
   0   1  47 25475.9 2415.38  96
   0  -1  47 26158.1 1413.16 108
   0   1 -47 24561.5 1234.58  78
   0  -1 -47 24451.4 1265.57  78
   0  -1 -47 25380.2 1259.33  77
   0   1 -47 23056.2 1282.07  19
   0  -1 -47 27089.0 1300.26  56
   0   1 -47 25848.1 1282.02  61
   0   1 -47 24658.6 1260.13  32
   0  -1 -47 26475.2 1305.24  32
   0   1 -48 349.310 509.351  11
   0  -1  48 811.547 902.542  96
   0   1  48 76.2894 585.276 108
   0  -1  48 440.391 506.397 106
   0  -1  48 97.3849 584.726 108
   0   1 -48 386.538 828.426 101
   0   1  48 646.427 927.241  96
   0   1  48-601.853 1138.11  98
   0  -1 -48-140.446 503.306  32
   0   1 -48 578.886 498.142  32
   0   1 -48-259.449 452.032  78
   0   1 -48 377.404 511.330  74
   0  -1 -48 80.9773 460.123  78
   0  -1 -48 65.2011 444.305  77
   0  -1  48 124.812 540.777  64
   0   1 -48 422.538 458.554  61
   0  -1 -48 89.6489 448.885  56
   0   1 -48 167.932 466.387  19
   0   1 -49 27448.4 1270.86  11
   0   1  49 27187.4 2525.45  96
   0   1 -49 27173.9 2517.38 101
   0   1  49 27197.3 2742.35  98
   0  -1  49 27511.8 1458.12 108
   0   1  49 27536.4 1470.69 108
   0  -1  49 28575.1 2564.58  96
   0  -1  49 28627.6 1317.37 106
   0   1 -49 27600.4 1303.49  78
   0  -1 -49 26570.6 1309.34  78
   0  -1 -49 27434.5 1337.60  32
   0  -1 -49 28067.1 1324.35  77
   0   1 -49 27256.4 1322.81  74
   0  -1 -49 28693.2 1364.16  56
   0  -1  49 25718.8 1458.51  64
   0   1 -49 26272.3 1291.80  61
   0   1 -49 25560.0 1296.20  19
   0   1 -50 5227.83 691.094  11
   0   1  50 6871.04 1407.33  96
   0  -1  50 5874.44 714.543 106
   0   1  50 6354.81 868.501 108
   0  -1  50 5991.75 841.776 108
   0  -1  50 4513.88 1253.32  96
   0   1 -50 5097.04 698.371  78
   0  -1 -50 5991.05 717.468  78
   0  -1 -50 5354.06 718.244  32
   0   1 -50 5616.91 718.646  74
   0  -1 -50 5705.23 706.214  77
   0   1 -50 5074.42 683.345  61
   0  -1 -50 5970.77 793.001  56
   0  -1  50 4718.26 765.660  64
   0   1 -50 4388.18 666.788  19
   0   1 -51 8600.38 786.178  11
   0  -1  51 9377.04 830.334 106
   0   1  51 9146.16 1572.17  96
   0   1  51 8839.76 959.500 108
   0  -1 -51 8805.34 812.834  78
   0   1 -51 8522.57 820.914  78
   0  -1 -51 8608.34 828.962  77
   0   1 -51 9104.13 848.643  74
   0   1 -51 7740.90 804.552  19
   0   1 -51 8307.68 768.538  17
   0  -1  51 8703.77 934.152  64
   0   1 -51 8919.06 814.187  61
   0  -1 -51 7685.29 797.928  32
   0   1 -52 1171.91 531.252  11
   0  -1 -52 1319.79 515.097  32
   0  -1  52 1486.48 528.493 106
   0   1  52 1384.23 635.349 108
   0   1  52 1646.25 1127.95  96
   0  -1 -52 1695.71 558.982  77
   0  -1 -52 1473.82 510.127  78
   0   1 -52 1640.52 567.354  74
   0  -1  52 845.287 597.411  64
   0   1 -52 1052.36 467.482  61
   0   1 -52 1127.47 517.227  19
   0   1 -52 1609.08 509.203  17
   0   1 -53 3457.16 634.964  11
   0  -1 -53 2709.62 1208.89 101
   0   1  53 3448.26 1079.45  96
   0  -1  53 2984.12 599.473 106
   0   1  53 2060.24 672.406 108
   0  -1 -53 2789.36 609.040  32
   0  -1 -53 2946.37 589.274  78
   0   1 -53 3535.64 656.840  74
   0  -1 -53 2733.16 587.571  77
   0  -1  53 3074.88 732.238  64
   0  -1 -53 2972.13 626.079  61
   0   1 -53 3560.05 630.418  61
   0   1 -53 3022.32 578.594  17
   0   1 -53 3271.19 642.431  19
   0   1 -54 20558.2 1079.17  11
   0  -1  54 19863.7 1098.39 106
   0   1  54 19602.0 2132.34  96
   0  -1 -54 15256.5 1971.77 101
   0   1  54 20476.2 1278.07 108
   0  -1 -54 19877.7 1096.62  78
   0   1 -54 21084.1 1173.28  74
   0  -1 -54 21723.5 1183.61  77
   0   1 -54 20541.5 1077.63  17
   0   1 -54 16000.5 1144.89  19
   0  -1  54 19403.5 1271.87  64
   0  -1 -54 20248.1 1162.49  61
   0   1 -54 19960.3 1087.43  61
   0  -1 -54 19525.6 1116.96  32
   0   1 -55 984.346 502.086  11
   0   1  55 1531.20 622.208 108
   0  -1 -55 2122.97 1154.20 101
   0  -1  55 1018.53 485.789 106
   0  -1 -55 1811.71 562.922  32
   0  -1 -55 1917.50 583.759  77
   0   1  55 2249.78 565.459  71
   0  -1 -55 1793.88 519.078  78
   0   1 -55 1499.64 558.956  74
   0   1 -55 1311.15 491.355  61
   0  -1  55 1895.22 617.578  64
   0  -1 -55 1374.09 549.252  61
   0   1 -55 579.345 504.284  19
   0   1 -55 1219.92 459.920  17
   0   1 -56 24347.4 1160.54  11
   0   1  56 29062.3 1258.52 106
   0  -1  56 26206.7 1202.69 106
   0   1  56 27371.6 1405.78 108
   0  -1 -56 27555.3 2530.36 101
   0  -1 -56 26402.8 1209.21  78
   0   1 -56 25792.0 1257.20  74
   0   1  56 25374.5 1258.45  71
   0   1 -56 25543.3 1153.35  17
   0  -1 -56 26050.6 1261.48  61
   0   1 -56 25482.9 1182.38  61
   0  -1  56 26602.1 1360.82  64
   0  -1 -56 26167.8 1242.70  32
   0  -1 -57 1072.47 521.458  32
   0   1  57 756.475 425.896 106
   0  -1  57 999.001 450.027 106
   0   1  57 558.755 590.199 108
   0   1 -57 1024.86 559.343  74
   0   1  57 756.049 439.142  71
   0   1 -57 795.295 506.655  73
   0  -1 -57 1067.97 472.719  78
   0  -1 -57 1111.72 516.629  61
   0  -1  57 768.606 566.555  64
   0   1 -57 698.602 492.432  11
   0  -1 -58 1084.55 479.832  32
   0  -1  58 929.351 451.430 106
   0   1  58 1644.39 455.150 106
   0   1  58 1221.66 568.868 108
   0   1 -58 1007.98 512.208  73
   0  -1 -58 665.921 417.586  78
   0   1  58 1307.70 463.306  71
   0   1 -58 1047.12 543.047  74
   0  -1 -58 1061.20 505.311  61
   0  -1  58 1104.45 564.882  64
   0   1 -58 1628.02 512.701  11
   0  -1 -59 726.996 447.035  32
   0   1  59 583.292 535.052 108
   0   1  59 820.689 440.088 106
   0  -1  59 1182.13 435.855 106
   0  -1 -59 799.499 487.482  74
   0  -1 -59 727.498 444.878  78
   0   1 -59 1543.22 562.849  74
   0   1  59 484.745 406.415  71
   0   1 -59 1144.80 507.997  73
   0  -1 -59 916.212 467.400  61
   0  -1  59 856.834 557.906  64
   0  -1  59 432.848 635.442  12
   0   1 -59 1049.04 492.916  11
   0  -1 -60 194.636 418.849  32
   0  -1 -60 409.860 480.675  74
   0   1 -60 325.236 463.689  73
   0   1 -60 284.299 500.911  74
   0  -1 -60 597.405 411.589  78
   0   1  60 405.137 395.622  71
   0  -1  60 489.368 595.635  12
   0   1 -60-81.8287 458.367  11
   0  -1 -60 217.993 437.660  61
   0  -1  60 6.80894 482.940  64
   0   1  60 100.949 490.200 108
   0   1 -61 381.189 432.795  73
   0   1 -61 476.518 497.348  74
   0   1  61 850.467 382.777  71
   0  -1 -61 507.748 459.968  74
   0  -1  61 774.477 601.410  12
   0  -1 -61 628.136 426.156  61
   0  -1  61 488.811 463.239  64
   0   1  61 801.154 570.402  64
   0   1  61 731.382 489.278 108
   0  -1  62 1465.85 596.689  12
   0  -1 -62 1938.39 458.602  61
   0  -1  62 1830.31 509.101  64
   0   1  62 1778.39 578.591  64
   0  -1 -62 2066.96 435.311  17
   0  -1 -62 2280.08 509.960  74
   0   1 -62 1829.48 520.794  74
   0   1 -62 1463.90 442.320  73
   0  -1  63 5212.10 588.771  64
   0  -1 -63 5566.35 556.751  61
   0   1  63 4893.26 666.248  64
   0  -1 -63 5681.32 540.064  17
   0  -1  63 5698.44 671.512  12
   0  -1 -63 6248.94 622.542  74
   0   1 -63 4849.59 538.758  73
   0   1 -63 5304.98 606.128  74
   0  -1  64 1159.02 535.493  12
   0  -1  64 1459.03 438.192  64
   0  -1 -64 1410.40 389.843  61
   0   1  64 924.809 475.650  64
   0  -1 -64 1069.72 364.599  17
   0  -1 -64 1717.46 450.676  74
   0   1 -64 1722.61 478.198  74
   0  -1  65 334.429 477.320  12
   0   1  65 427.586 426.694  64
   0  -1  65 765.419 363.136  64
   0  -1 -65 435.956 322.309  61
   0  -1 -65 1032.77 330.071  17
   0   1 -65 594.430 409.156  74
   0  -1 -65 972.961 417.986  74
   0  -1  66 147.308 478.343  12
   0   1  66 75.3370 379.485  64
   0  -1 -66 316.527 284.649  61
   0  -1 -66 456.694 282.284  17
   0  -1 -66 502.137 392.347  74
   0   1 -66 126.369 390.704  74
   0  -1 -67 448.437 385.729  74
   0  -1  67 627.850 482.075  12
   0   1  67 868.164 487.295  12
   0   1  67 452.033 377.188  64
   0  -1 -68 1024.44 394.325  74
   0   1 -68 670.087 437.710  70
   0   1  68 652.115 472.684  12
   0  -1  68 866.713 485.407  12
   0   1  68 459.503 345.898  64
   0   1 -69 565.742 391.762  70
   0  -1  69 878.641 441.972  12
   0   1  69 865.687 452.157  12
   0  -2   0 39664.8 1442.54  42
   0   2   0 41232.0 1360.42  21
   0   2   0 40201.7 1324.17   4
   0  -2   0 39183.7 1204.30  79
   0   2   0 36493.8 1438.40  84
   0  -2   1 83362.5 2079.57  42
   0   2   1 82971.8 1487.28  47
   0   2   1 85477.6 1984.79  21
   0   2   1 81934.3 1898.37   4
   0   2  -1 74107.4 1942.75   4
   0  -2  -1 87999.8 1804.60  79
   0  -2   1 81109.4 1847.54  79
   0   2  -1 79781.5 2135.14  84
   0   2   1 80867.1 2198.87  84
   0  -2   2 125066. 2554.79  42
   0   2   2 108514. 1775.74  47
   0   2   2 120252. 2390.40  21
   0   2  -2 112194. 2515.25   4
   0   2   2 118867. 2296.60   4
   0   2  -2 124410. 2708.39   1
   0  -2  -2 125372. 2170.46  79
   0  -2   2 122062. 2384.55  79
   0  -2  -2 106053. 1716.64  82
   0   2  -2 117861. 2588.93  84
   0  -2   3 6417.40 681.363  42
   0   2   3 6631.50 641.849  21
   0   2  -3 6604.22 768.660   1
   0   2   3 6698.65 569.144   4
   0   2  -3 6056.55 753.513   4
   0  -2  -3 6229.38 488.967  79
   0   2   3 5373.22 798.363  87
   0  -2  -3 4038.39 267.398  82
   0   2  -3 5841.10 741.722  84
   0  -2   3 5936.83 659.594  79
   0  -2   4 16936.6 926.680  42
   0  -2  -4 15833.4 1009.78  43
   0   2  -4 16324.5 1013.10   1
   0   2   4 16847.6 1081.43  87
   0  -2   4 15953.0 940.954  79
   0   2  -4 16179.5 965.770  84
   0  -2   5 112744. 2326.62  42
   0  -2  -5 100430. 2438.95  43
   0   2  -5 110762. 2580.84   1
   0  -2   5 108428. 2430.83  79
   0   2   5 97125.1 2510.67  87
   0   2  -5 102490. 2344.63  84
   0  -2  -6 241501. 4256.53  43
   0  -2   6 244000. 3922.84  42
   0   2   6 233660. 3827.67  20
   0   2  -6 241862. 4291.51   1
   0  -2   6 246787. 4184.84  79
   0  -2   6 250564. 3954.78  88
   0   2  -6 242362. 4002.90  84
   0   2   6 250924. 4541.23  92
   0  -2  -7 216681. 3976.83  43
   0  -2   7 216298. 3566.90  42
   0   2   7 210807. 3488.57  20
   0   2  -7 217655. 3998.44   1
   0  -2   7 219767. 3625.01  88
   0   2  -7 204714. 4148.56  87
   0   2  -7 209977. 3612.54  84
   0  -2   7 211560. 3863.37  79
   0  -2  -8 1290.44 584.187  43
   0  -2   8 175.066 424.821  42
   0   2   8 1127.25 421.746  20
   0   2  -8 547.790 535.860   1
   0   2  -8 363.825 462.885  84
   0   2  -8 747.634 703.100  87
   0  -2   8 326.884 420.214  88
   0  -2   8 500.966 664.323  79
   0  -2   9 237829. 3863.54  42
   0  -2  -9 249545. 4476.81  43
   0   2   9 237856. 3812.26  20
   0   2  -9 245479. 4473.44   1
   0   2  -9 243986. 3931.07  84
   0   2  -9 252249. 4581.93  87
   0  -2   9 248362. 4058.85  88
   0  -2   9 251917. 4443.17  79
   0  -2 -10 90370.7 2558.18  49
   0   2  10 82305.4 1877.85  46
   0  -2 -10 89830.6 2473.48  43
   0  -2  10 84517.8 1928.75  42
   0   2 -10 88511.9 2410.03   1
   0   2  10 90873.1 2668.95  92
   0  -2  10 87692.3 2137.25  88
   0   2 -10 87512.7 2009.82  84
   0  -2  10 86475.1 2415.63  79
   0   2 -10 89148.5 2492.81  87
   0  -2 -10 92856.1 2719.32  94
   0   2  10 91983.4 2610.70  84
   0  -2 -11 103820. 2794.79  49
   0  -2 -11 103492. 2696.45  43
   0  -2  11 102225. 2111.29  42
   0   2  11 97460.3 1993.71  46
   0  -2 -11 98591.1 1706.03  22
   0   2 -11 103640. 2649.10   1
   0   2 -11 101752. 2698.99  87
   0  -2  11 100448. 2660.66  79
   0  -2 -11 98034.0 2902.82  94
   0  -2  11 97275.9 2320.12  88
   0   2 -11 95714.7 2116.51  84
   0   2  11 100284. 2792.09  84
   0   2  11 100634. 2878.20  92
   0  -2 -12 10983.6 1071.73  43
   0   2  12 12640.6 663.533  46
   0  -2 -12 11677.0 1030.18  49
   0  -2  12 10525.9 815.466  40
   0  -2 -12 11627.2 510.513  22
   0   2 -12 12256.0 976.714   1
   0   2  12 12467.6 1110.39  84
   0  -2  12 10189.0 1036.24  79
   0  -2  12 10172.3 801.297  88
   0   2  12 11648.8 1102.58  92
   0   2 -12 10410.0 969.795  87
   0  -2 -12 10414.5 1089.18  94
   0  -2  13 25127.4 1196.32  40
   0   2  13 24219.3 838.206  46
   0  -2 -13 24905.2 1419.02  49
   0  -2 -13 23315.0 770.706  22
   0   2 -13 23211.2 1310.36   1
   0  -2 -13 24342.8 888.146  83
   0  -2  13 23476.3 1387.43  79
   0   2 -13 23212.4 1328.18  87
   0   2  13 23639.2 1467.56  92
   0   2  13 25234.4 1529.03  84
   0  -2  13 23505.7 1161.79  88
   0   2  14 15505.0 629.190  46
   0  -2  14 15685.6 1021.99  40
   0  -2 -14 19893.4 1336.93  49
   0  -2 -14 19153.7 721.072  22
   0   2 -14 16167.0 1124.62   1
   0   2  14 19277.8 1354.14  92
   0   2 -14 16594.6 1174.03  87
   0   2  14 19677.1 1356.35  84
   0  -2 -14 18797.3 839.296  83
   0  -2  14 15096.4 1182.96  79
   0  -2  14 15718.6 1011.05  88
   0  -2  15 333424. 5525.48  40
   0  -2 -15 343652. 6182.44  49
   0  -2 -15 331975. 4619.17  22
   0   2 -15 348876. 5920.87   1
   0  -2 -15 336505. 4899.66  83
   0   2 -15 336542. 5793.70  87
   0  -2  15 327035. 5471.14  88
   0  -2  15 344088. 5989.15  79
   0   2  15 332449. 6108.02  84
   0   2  15 338039. 6351.57  92
   0  -2  16 43774.1 1689.09  40
   0  -2 -16 38170.2 1867.77  49
   0  -2 -16 36632.3 1114.34  22
   0   2 -16 41801.2 1777.48   1
   0  -2  16 43577.6 1920.03  79
   0   2  16 38149.8 1911.86  84
   0   2  16 38396.2 1978.69  92
   0   2 -16 42869.9 1779.89  87
   0  -2  16 39872.8 1595.38  88
   0  -2 -16 36310.3 1280.23  83
   0   2 -17 92526.5 2770.87   1
   0  -2  17 96538.7 2610.48  40
   0  -2 -17 95310.3 2989.72  49
   0  -2 -17 91495.2 2172.94  83
   0  -2  17 98320.6 2923.57  79
   0   2  17 91380.4 3064.50  92
   0   2  17 96867.8 3063.37  90
   0   2  18 19953.2 1584.74  97
   0   2 -18 19464.4 1409.34 101
   0   2 -18 16866.4 1248.11   1
   0  -2 -18 20658.1 1499.74  49
   0  -2  18 16843.0 1156.12  40
   0  -2 -18 19406.0 1009.61  83
   0  -2  18 18882.3 1454.59  79
   0   2  18 21136.5 1524.43  90
   0   2  18 21410.9 1576.71  92
   0   2 -19 208154. 4828.97 101
   0   2  19 209015. 5207.59  97
   0   2  19 206593. 5018.90  92
   0  -2 -19 200366. 3834.47  83
   0   2  19 220683. 5068.83  90
   0   2 -19 212734. 4546.98   1
   0  -2 -19 211036. 4897.87  49
   0  -2  19 200776. 4252.97  40
   0   2  20 1980.86 795.814  97
   0   2 -20 1599.90 704.419 101
   0  -2  20 1615.75 650.728  40
   0  -2 -20 2146.75 530.228  83
   0   2  20 2064.64 848.974  90
   0   2  20 2452.64 881.496  92
   0   2 -20 1931.66 669.677   1
   0  -2 -20 2403.03 807.694  49
   0   2 -21 5388.17 881.903 101
   0   2  21 6473.54 1115.73  97
   0  -2  21 5190.70 845.648  40
   0   2  21 6092.60 1031.68  90
   0  -2 -21 6121.62 722.939  83
   0   2 -21 4847.97 856.806   1
   0  -2 -21 5491.56 1054.39  49
   0  -2  22 8709.64 561.001 106
   0   2 -22 7783.40 1046.60 101
   0   2  22 7631.00 1215.86  97
   0  -2  22 9473.68 1001.91  40
   0   2  22 7260.03 1103.70  90
   0  -2 -22 7753.15 792.074  83
   0   2 -22 10142.0 1059.36   1
   0  -2 -22 8855.10 1176.90  49
   0   2  23 4071.76 1065.70  97
   0   2 -23 4848.73 938.867 101
   0  -2  23 6371.75 523.329 106
   0  -2  23 4918.53 936.088  96
   0  -2  23 4741.33 851.249  40
   0   2  23 4443.87 1035.25  90
   0  -2 -23 4147.02 674.753  83
   0   2 -23 6825.14 974.690   1
   0  -2 -23 4766.01 976.071  49
   0  -2  24 5869.21 988.429  96
   0  -2  24 5562.61 561.743 108
   0  -2  24 5874.60 501.789 106
   0   2 -24 5716.55 996.824 101
   0   2  24 5434.33 1152.93  97
   0  -2  24 5524.24 856.739  40
   0   2  24 4645.64 1030.69  90
   0  -2 -24 5401.49 735.552  83
   0   2 -24 5459.84 927.071   1
   0  -2 -24 5943.35 1034.79  49
   0  -2  25 16170.9 820.395 108
   0  -2  25 15682.6 765.373 106
   0   2  25 17103.6 1734.63  97
   0  -2  25 15687.0 1425.34  96
   0   2 -25 16274.2 1483.72 101
   0  -2  25 14550.2 1279.48  40
   0  -2 -25 20430.1 1273.52  83
   0   2  25 23031.5 1849.48  90
   0   2 -25 18440.6 1436.52   1
   0  -2 -25 16981.4 1587.02  49
   0   2  25 17847.2 1610.48  48
   0  -2  26 17137.4 855.194 108
   0   2 -26 16817.3 1535.19 101
   0  -2  26 15721.7 1487.33  96
   0  -2  26 16794.6 788.912 106
   0   2  26 14428.5 1645.87  97
   0  -2  26 19334.2 1430.64  40
   0  -2 -26 16053.3 1186.51  83
   0   2  26 14544.1 1585.03  90
   0   2 -26 18366.1 1446.18   1
   0  -2 -26 16015.9 1576.31  49
   0   2  26 16311.5 1568.61  48
   0  -2  27 53217.3 1534.92 108
   0   2 -27 53545.5 2701.76 101
   0  -2  27 49506.9 2545.13  96
   0  -2  27 54549.5 1425.97 106
   0   2  27 52083.6 2886.70  97
   0  -2  27 53900.8 2355.42  40
   0   2  27 51695.7 2775.58  90
   0  -2 -27 54701.5 2173.26  83
   0  -2  27 48775.5 2595.71  80
   0   2 -27 55476.9 2494.24   1
   0   2  27 54117.3 2738.15  48
   0  -2 -27 55112.9 2756.84  49
   0  -2  28 329.828 662.504  96
   0   2 -28-431.685 721.544 101
   0  -2  28 246.168 348.399 106
   0  -2  28 327.072 406.011 108
   0   2  28 294.846 901.023  97
   0  -2  28-135.987 646.392  40
   0  -2 -28 92.2030 506.692  83
   0   2  28-345.032 892.162  90
   0  -2  28 49.3372 846.165  80
   0   2 -28 141.475 597.073   1
   0  -2 -28-387.773 837.510  49
   0   2  28-180.776 741.141  48
   0  -2  29 51684.6 1429.94 106
   0   2 -29 48984.5 2673.57 101
   0   2  29 51897.3 3013.04  97
   0  -2  29 49993.5 1531.88 108
   0  -2  29 46206.3 2555.70  96
   0  -2  29 47303.0 2360.90  40
   0   2 -29 49506.3 2477.54   1
   0   2  29 52223.9 2773.09  48
   0  -2 -29 51075.6 2766.61  49
   0  -2  29 48665.7 2614.59  80
   0   2  29 50010.1 2860.43  90
   0  -2 -29 51001.5 2208.58  83
   0  -2 -30 188.867 801.621 102
   0   2  30 417.151 895.576  97
   0  -2  30 402.096 365.395 106
   0  -2  30 542.096 428.028 108
   0   2 -30 658.551 725.159 101
   0  -2  30 607.644 734.932  96
   0   2 -30 725.960 657.971   1
   0  -2 -30 266.863 766.324  49
   0   2  30 495.532 810.545  48
   0  -2 -30 468.757 592.197  83
   0  -2  30 367.184 784.556  80
   0   2  30 683.389 935.564  90
   0  -2 -31 16616.4 1778.40 102
   0   2 -31 17764.1 1722.79 101
   0   2  31 17772.9 1957.48  97
   0  -2  31 16406.2 1644.50  96
   0  -2  31 17000.1 869.371 106
   0  -2  31 16395.9 924.827 108
   0   2 -31 19299.3 1615.59   1
   0   2 -31 18089.0 1842.80   4
   0   2  31 17027.7 1738.41  48
   0  -2 -31 15876.2 1682.61  49
   0  -2 -31 16340.7 1373.24  83
   0  -2  31 16039.3 1700.21  80
   0   2  31 16262.3 1851.29  90
   0  -2  32 6666.90 660.567 108
   0   2 -32 7395.26 1240.90 101
   0   2  32 6386.10 1417.91  97
   0  -2  32 6562.99 1208.67  96
   0  -2 -32 6358.62 1275.64 102
   0  -2  32 7445.76 630.071 106
   0   2 -32 7142.47 1091.46   1
   0   2 -32 8839.36 1478.45   4
   0  -2 -32 6204.81 1215.67  49
   0   2  32 6248.82 1241.12  48
   0  -2 -32 6261.05 983.488  83
   0  -2  32 7539.43 1346.70  80
   0   2  32 7468.07 1387.38  90
   0   2 -33 28299.3 2184.89 101
   0  -2  33 27328.6 1105.08 106
   0   2  33 24086.2 2307.81  97
   0  -2 -33 24832.3 2233.06 102
   0  -2  33 24880.7 2037.15  96
   0  -2  33 27571.2 1207.11 108
   0   2 -33 25359.6 2157.17   4
   0   2 -33 27152.2 1941.75   1
   0  -2 -33 26145.2 2187.17  49
   0   2  33 25143.8 2133.50  48
   0  -2  33 24815.9 2126.35  80
   0   2 -34 26641.2 2184.52 101
   0  -2  34 27411.0 1254.29 108
   0   2  34 35321.6 2814.92  97
   0  -2  34 27182.7 2186.06  96
   0  -2 -34 29968.5 2450.55 102
   0  -2  34 28345.0 1151.27 106
   0   2 -34 27883.9 2324.89   4
   0   2 -34 26159.9 1947.47   1
   0   2  34 31998.6 2472.42  48
   0  -2 -34 32632.4 2445.52  49
   0  -2  34 26297.4 2156.16  80
   0  -2 -35 126047. 5033.47 102
   0  -2  35 125350. 2621.50 106
   0   2 -35 126716. 4765.53 101
   0   2  35 131024. 5291.57  97
   0  -2  35 123553. 2806.16 108
   0   2 -35 130130. 4441.79   1
   0   2 -35 132463. 4944.30   4
   0   2  35 128888. 4935.52  48
   0  -2 -35 127055. 4925.55  49
   0  -2  35 118628. 4579.92  80
   0  -2  36 1939.95 490.164 106
   0   2 -36 2037.97 938.829 101
   0  -2 -36 432.052 940.439 102
   0   2  36 1196.53 1157.09  97
   0   2 -36 762.638 1016.96   4
   0   2 -36 851.041 643.159   1
   0   2  36 1253.11 967.530  48
   0  -2 -36 1297.61 986.810  49
   0  -2  36 869.347 903.719  80
   0   2  37 16613.4 1934.33  98
   0   2  37 13812.3 2029.08  97
   0  -2  37 17995.9 973.138 106
   0   2 -37 18599.0 1937.79 101
   0  -2 -37 16545.9 2000.52 102
   0   2 -37 17945.4 1689.59   1
   0   2 -37 17751.8 2054.21   4
   0  -2 -37 17457.7 1917.05  49
   0   2  37 18482.5 2017.03  48
   0  -2  37 16172.2 1875.15  80
   0  -2  38 57839.0 1762.48 106
   0  -2 -38 48739.9 3291.77 102
   0   2  38 45330.5 3173.85  98
   0   2 -38 46527.6 2996.40 101
   0   2  38 45965.9 3371.81  97
   0   2 -38 49322.1 2816.79   1
   0   2 -38 47509.6 3175.86   4
   0  -2 -38 46983.3 3147.38  49
   0   2  38 48787.3 3168.58  48
   0  -2  38 41418.9 2858.55  80
   0  -2 -39 318.680 961.726 102
   0   2 -39 114.901 783.569 101
   0   2  39 85.3799 853.123  98
   0  -2  39 151.486 475.511 106
   0   2 -39-427.074 1144.19   4
   0   2  39-555.589 959.986  48
   0  -2 -39 1290.40 984.555  49
   0  -2  39 107.059 921.055  80
   0  -2 -40 24424.3 2468.55 102
   0  -2  40 24512.3 1162.61 106
   0   2 -40 25058.1 2303.70 101
   0   2  40 24250.1 2434.21  98
   0   2 -40 26768.0 2497.87   4
   0  -2 -40 26372.7 2471.72  49
   0   2  40 26438.3 2452.80  48
   0  -2  40 25214.1 2325.20  80
   0   2  41 1272.69 1052.22  98
   0  -2 -41 998.757 995.701 102
   0  -2  41 1038.12 494.045 106
   0   2 -41 1157.30 906.553 101
   0   2 -41 2076.66 1120.16   4
   0   2 -41 2049.26 1018.44   2
   0  -2 -41 1435.97 970.106  49
   0  -2  41 621.202 1063.10  80
   0  -2 -42 4699.44 1345.07 102
   0   2 -42 4300.79 1172.07 101
   0  -2  42 5071.71 676.075 106
   0   2  42 5491.87 1426.61  98
   0  -2  42 2533.14 1144.84  80
   0  -2 -42 4442.99 1272.27  49
   0   2 -42 4948.05 1339.49   4
   0   2 -42 3998.90 1158.63   2
   0   2 -43 4251.16 1319.44   4
   0   2 -43 4396.16 639.098  11
   0  -2 -43 3655.42 1272.13 102
   0   2 -43 5354.64 1300.60 101
   0  -2  43 4080.71 628.967 106
   0   2  43 4382.27 1412.70  98
   0  -2 -43 4401.34 662.963  78
   0  -2  43 4713.89 1369.92  80
   0  -2 -43 4635.17 645.349  77
   0   2 -43 4747.73 638.163  74
   0   2 -43 4205.69 655.462  19
   0  -2 -43 4481.42 636.033  56
   0  -2 -43 5425.06 737.154  29
   0   2 -44 3097.86 569.026  11
   0   2  44 2904.20 714.994 108
   0  -2  44 4152.48 664.637 106
   0   2  44 3288.43 1284.71  98
   0  -2 -44 2270.21 1176.14 102
   0   2 -44 3481.38 1183.87 101
   0  -2 -44 2463.36 706.713  29
   0   2  44 2622.86 619.204  28
   0  -2 -44 3428.32 607.045  77
   0   2 -44 3831.43 621.767  74
   0  -2 -44 2789.91 619.470  78
   0  -2  44 4048.72 703.195  64
   0  -2 -44 2847.62 608.607  56
   0   2 -44 3709.40 628.149  19
   0   2 -45 43792.8 1610.72  11
   0  -2 -45 44768.8 3397.12 102
   0   2  45 46939.6 1852.67 108
   0   2  45 45829.7 3400.48  98
   0  -2  45 44162.9 1633.11 106
   0  -2 -45 45386.1 1702.68  78
   0   2 -45 44188.6 1665.15  74
   0  -2 -45 46235.4 1687.60  77
   0   2 -45 36962.5 1647.35  19
   0  -2  45 42812.0 1785.09  64
   0  -2 -45 48275.6 1726.17  56
   0   2  45 45029.1 1863.29  28
   0   2 -46 2436.09 603.038  11
   0  -2 -46 1993.63 587.510  78
   0   2 -46 2369.34 582.641  74
   0  -2 -46 2010.19 546.621  77
   0  -2 -46 1931.71 1150.76 102
   0  -2  46 1798.80 530.780 106
   0   2  46 1851.13 1107.34  98
   0   2  46 1933.68 668.058 108
   0  -2 -46 2076.37 552.979  56
   0  -2  46 1981.40 651.191  64
   0   2 -46 2002.10 614.508  19
   0   2 -47 704.756 529.771  11
   0   2 -47 813.449 506.477  74
   0  -2 -47 626.874 468.023  77
   0  -2 -47 703.662 508.743  78
   0   2  47 390.301 600.625 108
   0  -2  47 768.786 500.935 106
   0   2  47 1257.89 1101.79  98
   0  -2 -47 823.300 562.128  56
   0  -2  47 444.037 586.624  64
   0   2 -47 1029.82 575.113  19
   0   2 -48 3475.68 652.370  11
   0   2  48 3574.04 738.563 108
   0  -2  48 3602.16 633.001 106
   0   2  48 2964.33 1350.65  98
   0   2 -48 3667.68 671.885  74
   0  -2 -48 3346.35 647.346  78
   0  -2 -48 3472.61 614.841  77
   0  -2  48 2768.87 666.039  64
   0  -2 -48 3400.97 685.349  56
   0   2 -48 3253.17 671.677  19
   0   2 -49 6541.95 767.208  11
   0  -2  49 6318.66 743.952 106
   0   2  49 6352.80 873.948 108
   0   2  49 7083.30 1606.60  98
   0  -2 -49 6780.63 775.787  78
   0   2 -49 6628.75 782.713  74
   0  -2 -49 5743.36 717.919  77
   0  -2  49 6701.71 805.487  64
   0  -2 -49 6830.55 765.820  56
   0   2 -49 5287.93 754.851  19
   0   2 -50 1243.36 545.896  11
   0   2  50 1856.91 1157.71  98
   0   2  50 2697.82 1134.23  96
   0  -2  50 1977.98 580.676 106
   0   2  50 2743.36 731.778 108
   0  -2 -50 1551.45 573.885  32
   0  -2 -50 1953.98 562.689  78
   0   2 -50 1697.29 580.624  74
   0  -2 -50 2129.26 574.009  77
   0  -2  50 1317.37 561.809  64
   0  -2 -50 1730.32 613.066  56
   0   2 -50 1389.93 576.097  19
   0   2 -51 11810.0 930.770  11
   0  -2  51 11966.8 918.164 106
   0   2  51 12754.9 1072.25 108
   0   2  51 11868.4 1958.98  98
   0   2  51 12981.3 1798.29  96
   0  -2 -51 12263.9 944.517  78
   0  -2 -51 12759.8 981.381  32
   0  -2 -51 13686.4 973.702  77
   0   2 -51 11655.6 944.409  74
   0  -2  51 11771.9 971.703  64
   0  -2 -51 13065.3 987.843  56
   0  -2  51 11960.5 1008.58  12
   0   2 -52 5989.51 746.073  11
   0   2  52 6309.80 1521.75  98
   0   2  52 5068.84 1265.69  96
   0  -2  52 5555.74 705.091 106
   0   2  52 6364.74 855.505 108
   0  -2 -52 6258.47 726.823  78
   0  -2 -52 6574.95 742.668  77
   0   2 -52 5637.27 748.367  74
   0  -2  52 5689.98 863.502  12
   0  -2  52 6007.34 788.122  64
   0  -2 -52 6286.30 791.995  56
   0  -2 -52 5934.75 744.758  32
   0   2  53 234.513 960.802  98
   0   2  53-5.45524 791.250  96
   0   2  53 162.804 562.443 108
   0  -2  53-2.00375 461.649 106
   0  -2 -53-152.005 497.187  32
   0  -2 -53 64.0928 478.181  77
   0   2 -53 556.106 546.650  74
   0  -2 -53 13.1782 452.195  78
   0  -2  53 543.693 529.524  64
   0  -2 -53-3.44815 548.181  56
   0  -2  53 102.629 678.033  12
   0   2 -53 118.245 505.207  11
   0   2 -54 10060.9 866.367  11
   0   2  54 10221.0 975.743 108
   0  -2  54 10802.9 845.011 106
   0  -2 -54 10127.9 849.807  78
   0  -2 -54 10955.3 874.749  77
   0   2 -54 10822.9 899.691  74
   0   2 -54 11107.1 941.734  73
   0  -2  54 9959.98 965.670  12
   0  -2  54 11583.2 930.824  64
   0  -2 -54 10341.3 876.792  32
   0   2  55 77.0217 542.533 108
   0  -2  55 37.7775 449.741 106
   0  -2 -55 243.118 496.942  32
   0   2 -55-4.73758 540.128  74
   0   2 -55-45.1729 551.181  73
   0  -2 -55-72.9507 470.743  77
   0  -2 -55-209.843 456.982  78
   0  -2  55 306.220 513.414  64
   0  -2  55-114.645 659.694  12
   0   2 -55 256.176 523.550  11
   0   2 -56 8748.43 816.981  11
   0   2  56 7797.26 872.068 108
   0  -2  56 9387.58 756.572 106
   0  -2 -56 8085.42 748.957  78
   0  -2 -56 8447.83 800.619  32
   0   2 -56 10392.2 885.084  74
   0   2 -56 8712.27 842.038  73
   0  -2 -56 8778.17 798.402  77
   0  -2  56 10232.2 858.401  64
   0  -2  56 9426.82 919.742  12
   0   2 -57 27059.3 1219.03  11
   0   2  57 30152.2 1411.51 108
   0  -2 -57 29913.0 1237.01  78
   0  -2 -57 28982.6 1272.30  32
   0  -2 -57 32240.4 1334.78  77
   0   2 -57 29968.7 1325.94  74
   0   2 -57 29657.3 1316.28  73
   0  -2 -57 33141.0 1373.03  61
   0  -2  57 31226.5 1325.96  64
   0  -2  57 29861.0 1354.77  12
   0   2 -58 7629.30 747.770  11
   0   2  58 9065.21 885.451 108
   0  -2 -58 8864.91 722.900  78
   0  -2 -58 9285.60 770.227  32
   0   2  58 9282.04 753.514  71
   0   2 -58 7818.51 787.406  74
   0   2 -58 7122.10 745.008  73
   0  -2 -58 10543.0 830.961  77
   0  -2  58 7517.96 743.677  64
   0  -2 -58 9084.53 796.324  61
   0  -2  58 7725.85 841.995  12
   0   2 -59 52207.1 1609.89  11
   0   2  59 59691.9 1878.15 108
   0  -2 -59 60550.4 1641.12  78
   0  -2 -59 59980.7 1733.53  32
   0  -2 -59 61452.9 1779.54  77
   0   2 -59 54989.1 1708.48  73
   0   2 -59 55834.7 1713.21  74
   0   2  59 57623.5 1686.52  71
   0  -2 -59 57975.5 1741.09  61
   0  -2  59 55657.2 1673.17  64
   0  -2  59 60432.7 1711.34  12
   0   2  60 44296.6 1582.00 108
   0  -2 -60 45492.4 1368.92  78
   0   2  60 41860.5 1381.01  71
   0   2 -60 44473.1 1476.65  74
   0   2 -60 42274.4 1454.18  73
   0  -2 -60 43992.6 1429.56  32
   0  -2  60 44631.7 1420.93  64
   0  -2 -60 43264.0 1447.33  61
   0  -2  60 48216.4 1478.18  12
   0  -2 -61 589.909 375.161  78
   0   2 -61 342.911 471.958  73
   0  -2 -61 181.800 413.478  74
   0   2 -61 179.004 468.939  74
   0   2  61 601.221 379.084  71
   0  -2 -61 392.585 422.408  32
   0  -2 -61 249.243 426.095  61
   0  -2  61 19.5145 561.534  12
   0  -2 -62 511.206 360.374  78
   0   2 -62 381.742 451.357  73
   0  -2 -62 691.721 417.141  74
   0   2  62 388.048 339.281  71
   0  -2 -62 309.890 397.476  32
   0  -2 -62 461.663 406.476  61
   0  -2  62 543.779 538.154  12
   0  -2 -63 3219.21 478.530  74
   0   2 -63 3252.67 519.585  73
   0   2  63 2687.26 401.296  71
   0  -2 -63 3083.69 474.745  32
   0  -2 -63 3382.36 479.879  61
   0   2  63 1611.57 554.218  64
   0  -2  63 2293.20 566.755  12
   0  -2 -64 2513.77 434.925  61
   0   2  64 1943.16 523.176  64
   0  -2  64 2874.48 520.266  12
   0  -2 -64 2647.75 447.071  74
   0   2 -64 2345.16 487.261  70
   0   2 -64 2308.32 461.611  73
   0  -2  65 1762.85 494.202  12
   0   2  65 604.785 423.747  64
   0  -2 -65 1418.89 355.042  61
   0  -2 -65 1101.82 322.415  17
   0   2 -65 509.881 397.953  73
   0   2 -65 937.526 423.075  70
   0  -2 -65 1250.57 399.737  74
   0  -2  66 629.002 468.856  12
   0   2  66-16.5877 389.859  64
   0  -2 -66 355.032 289.838  61
   0  -2 -66 443.953 271.147  17
   0   2 -66 201.643 393.300  70
   0  -2 -66 339.470 360.841  74
   0   2 -66 29.3449 361.480  73
   0  -2 -67 403.295 345.912  74
   0   2 -67 120.668 411.356  70
   0  -2  67 128.364 442.374  12
   0   2  67 34.6812 382.617  64
   0   2 -68 2236.81 425.009  70
   0   2  68 1884.80 463.292  12
   0  -2  68 3038.46 479.315  12
   0   3   0 7.60191 568.147   4
   0  -3   0 127.837 744.471  99
   0   3   0 43.9867 596.707  21
   0   3   0 42.2190 265.864  47
   0   3   0-226.870 685.425  84
   0  -3   0-56.4478 228.951  82
   0  -3   0-75.9396 456.994  79
   0   3   1 96326.5 2534.03   4
   0   3  -1 93023.0 2625.10   4
   0   3  -1 94564.4 2883.31   1
   0  -3   1 99571.8 3174.90  99
   0  -3  -1 97288.9 3142.98  99
   0   3   1 95646.0 2598.48  21
   0   3  -1 97613.5 2660.29  21
   0   3  -1 95621.4 1996.95  47
   0   3  -1 96359.4 2839.09  84
   0   3  -1 101779. 3067.86  87
   0  -3  -1 95585.4 2303.27  79
   0  -3   1 96711.3 2431.07  79
   0   3   1 94001.7 2873.75  84
   0   3   2 54316.2 1880.45   4
   0   3  -2 59413.4 2061.54   4
   0   3  -2 57773.0 2243.46   1
   0  -3  -2 61585.1 2505.38  99
   0   3  -2 61104.7 2075.97  21
   0   3   2 58822.3 1990.20  21
   0   3  -2 61153.5 1599.02  47
   0   3  -2 62957.3 2247.67  84
   0  -3  -2 60139.2 1736.02  79
   0   3   2 61016.6 2314.98  84
   0   3  -2 67491.8 2489.96  87
   0  -3   2 62618.4 1955.57  79
   0  -3  -3 10324.2 1175.49  99
   0   3  -3 10691.4 997.976  21
   0   3   3 9592.48 908.893  21
   0   3  -3 11754.1 1097.37   1
   0   3  -3 11115.8 1028.86   4
   0   3   3 10754.1 1174.12  84
   0  -3  -3 11262.7 748.329  79
   0   3  -3 12037.4 1082.77  84
   0  -3   3 12133.5 960.256  79
   0  -3   3 10340.5 703.606  89
   0   3  -3 13277.7 1248.43  87
   0  -3  -4 412.913 734.959  99
   0   3  -4-265.328 687.385   4
   0   3  -4-62.2646 595.753   1
   0  -3  -4-188.150 624.648  43
   0   3  -4-246.534 667.432  84
   0   3   4-78.8344 781.115  84
   0  -3   4-92.4954 339.389  89
   0  -3   4 174.328 501.936  79
   0   3  -4-27.4654 665.696  87
   0  -3  -4-173.939 346.061  79
   0  -3  -5 6635.46 1028.21  99
   0   3  -5 6439.96 908.421   4
   0   3  -5 7461.92 939.326   1
   0  -3  -5 6368.48 878.254  43
   0  -3   5 5739.71 605.199  89
   0   3   5 5622.96 954.885  92
   0   3   5 6534.91 1045.12  84
   0   3  -5 6107.11 873.034  84
   0  -3   5 6793.49 850.448  79
   0  -3  -5 6025.63 550.291  79
   0   3  -5 6535.44 971.217  87
   0  -3  -6 12342.4 1219.75  99
   0  -3  -6 11947.8 1118.66  43
   0  -3  -6 13776.6 1259.77  49
   0  -3   6 12596.3 987.872  42
   0   3  -6 12131.6 1135.96   4
   0   3  -6 11963.6 1110.54   1
   0   3  -6 12236.8 1063.21  84
   0   3  -6 13036.0 1217.81  87
   0  -3   6 11809.7 1029.90  79
   0  -3   6 10603.6 758.632  89
   0  -3  -6 13400.4 709.983  79
   0   3   6 12403.2 1172.10  92
   0  -3  -6 11720.5 1297.50  94
   0   3   6 12603.5 1215.03  84
   0  -3  -7 16121.0 1241.62  43
   0  -3  -7 15752.8 1295.17  49
   0  -3   7 16516.0 1117.32  42
   0   3   7 15827.4 1028.43  20
   0   3  -7 17454.5 1277.94   1
   0   3  -7 17074.4 1328.55   4
   0   3  -7 16176.0 1364.32  87
   0  -3  -7 15945.7 733.753  79
   0  -3  -7 15311.1 1314.97  94
   0   3   7 15304.6 1295.68  84
   0   3   7 16216.5 1370.88  92
   0  -3   7 16774.3 1198.90  79
   0  -3   7 15423.1 948.487  89
   0   3  -7 16660.5 1183.76  84
   0  -3   8 72397.9 2200.64  42
   0  -3  -8 70488.4 2435.71  43
   0  -3  -8 79206.3 2756.99  49
   0   3   8 65099.6 2012.65  20
   0   3  -8 70418.2 2529.21   4
   0   3  -8 69112.0 2464.48   1
   0  -3   8 66068.7 1987.00  89
   0  -3   8 73123.7 2401.21  79
   0   3  -8 74644.0 2693.85  87
   0  -3  -8 73228.8 2846.56  94
   0   3  -8 70631.2 2274.46  84
   0   3   8 73649.6 2682.82  84
   0  -3  -8 70851.1 1553.84  79
   0   3   8 69841.8 2633.25  92
   0  -3  -9 35701.0 1765.63  43
   0  -3   9 32327.4 1437.85  42
   0  -3  -9 35084.8 1870.48  49
   0   3   9 32210.8 1373.42  20
   0   3  -9 29168.6 1659.46   1
   0   3  -9 30350.8 1748.94   4
   0   3   9 36241.5 1919.58  84
   0  -3   9 32999.9 1692.56  79
   0   3  -9 31399.9 1516.26  84
   0   3  -9 34028.4 1892.43  87
   0   3   9 36341.5 1955.08  92
   0  -3  -9 38522.7 2065.68  94
   0  -3 -10 67636.6 2470.24  43
   0   3  10 64225.8 2133.77  46
   0  -3 -10 70881.1 2653.04  49
   0  -3  10 65796.0 2062.84  42
   0   3  10 64597.6 1949.93  20
   0   3 -10 67710.4 2522.43   1
   0   3 -10 68750.1 2584.40   4
   0  -3 -10 70054.2 2826.97  94
   0   3  10 70157.4 2699.52  92
   0   3  10 67971.7 2674.89  84
   0   3 -10 68377.3 2676.20  87
   0  -3  10 67603.5 2396.41  79
   0   3 -10 67119.7 2181.20  84
   0   3 -11 18378.6 1508.68   4
   0   3 -11 17820.2 1330.09   1
   0  -3  11 16370.9 1263.77 100
   0   3  11 13768.5 929.286  20
   0  -3 -11 15441.4 1313.28  43
   0  -3  11 18161.8 1088.76  42
   0  -3 -11 15415.8 1341.20  49
   0   3  11 14519.3 1045.37  46
   0   3  11 15428.3 1436.79  84
   0   3 -11 16593.2 1131.57  84
   0  -3  11 18117.8 1352.74  79
   0  -3 -11 16771.4 1496.36  94
   0   3  11 15531.8 1408.50  92
   0  -3  12 29436.1 1657.23 100
   0  -3 -12 31302.9 1928.26  94
   0   3  12 31681.8 1941.23  92
   0  -3  12 30046.4 1431.44  88
   0   3  12 29259.2 1849.83  84
   0   3 -12 29511.5 1434.28  84
   0  -3  12 31593.8 1742.70  79
   0   3 -12 30280.9 1701.37   1
   0   3 -12 29072.0 1789.19   4
   0  -3 -12 30924.3 1738.82  43
   0  -3  12 29574.2 1349.36  42
   0   3  12 29116.5 1367.12  46
   0  -3  12 30678.3 1375.83  40
   0  -3 -12 31471.4 1866.86  49
   0   3  13 0.36586 418.955 105
   0  -3  13 277.354 536.340 100
   0  -3  13-122.970 431.733  40
   0   3 -13 204.529 605.825   1
   0   3 -13 179.087 877.346   4
   0  -3 -13 80.7434 719.157  49
   0  -3 -13 324.192 755.677  43
   0   3  13 85.2091 449.285  46
   0  -3  13-119.890 482.180  42
   0  -3  13 344.356 773.782  79
   0   3  13-157.169 749.024  92
   0  -3  13 107.424 456.823  88
   0   3  13 947.350 1117.98  84
   0   3 -13-109.749 493.165  84
   0  -3 -13 207.030 734.227  94
   0   3  14 33493.0 1106.18 105
   0  -3  14 28104.2 1711.54 100
   0   3 -14 31315.1 1951.78   4
   0   3 -14 31477.8 1758.77   1
   0  -3 -14 32631.8 1971.10  49
   0  -3 -14 32633.8 1876.51  43
   0  -3  14 29991.4 1327.36  42
   0  -3  14 28820.7 1422.62  40
   0  -3 -14 34212.2 2128.85  94
   0   3  14 32950.6 2015.90  92
   0  -3  14 30376.7 1745.47  79
   0  -3  14 30342.0 1478.28  88
   0   3 -14 29858.7 1370.84  84
   0   3  14 32816.3 2052.34  84
   0  -3  15 24790.9 1626.64 100
   0   3  15 26339.6 1005.47 105
   0   3 -15 29440.4 1909.79   4
   0   3 -15 29795.9 1737.91   1
   0  -3 -15 28824.6 1860.84  49
   0  -3  15 27251.3 1414.98  40
   0   3  15 28271.7 1914.52  92
   0  -3  15 27913.3 1689.54  79
   0   3 -15 29393.3 1337.87  84
   0   3  15 27308.9 1850.01  84
   0  -3  15 27824.9 1412.64  88
   0  -3  16 23933.3 1571.86 100
   0   3  16 24392.8 1008.75 105
   0   3 -16 24183.3 1792.90   4
   0   3 -16 23076.4 1565.13   1
   0  -3  16 23753.8 1344.63  40
   0  -3 -16 23608.8 1752.41  49
   0   3  16 24635.6 1844.39  92
   0  -3  16 25356.4 1652.50  79
   0  -3  16 23182.6 1339.46  88
   0   3  16 25278.5 1945.34  84
   0  -3  17 29078.8 1727.02 100
   0   3  17 30127.5 1130.89 105
   0   3 -17 30838.1 2009.86   4
   0   3 -17 34853.9 1890.87   1
   0  -3 -17 32688.5 2024.42  49
   0  -3  17 30856.8 1550.60  40
   0   3  17 31086.9 2109.84  84
   0  -3  17 30724.2 1550.04  88
   0   3  17 32089.4 2083.15  92
   0  -3  17 30946.7 1857.99  79
   0   3  18 7489.77 653.343 105
   0  -3  18 8327.26 1063.93 100
   0  -3  18 6421.06 857.769  88
   0   3  18 8274.48 1298.90  92
   0   3 -18 6934.29 1181.43   4
   0   3 -18 7750.68 1002.06   1
   0  -3 -18 7695.08 1144.95  49
   0  -3  18 7674.65 914.359  40
   0  -3  19 128.612 599.646 100
   0   3  19 335.234 520.802 105
   0  -3  19 900.037 551.217  40
   0   3 -19 1069.74 648.278   1
   0   3 -19 999.131 848.024   4
   0  -3 -19 658.935 727.868  49
   0  -3  19 511.116 479.822  88
   0   3  19 104.240 942.117  92
   0   3  20 43414.8 2561.28  97
   0  -3  20 44723.9 1303.16 106
   0   3  20 44336.4 1403.98 105
   0   3 -20 45564.5 2531.02   4
   0   3 -20 44533.8 2209.21   1
   0  -3  20 44116.2 1959.05  40
   0  -3 -20 44898.3 2464.60  49
   0   3  20 42321.3 2508.47  92
   0   3  20 44718.1 2478.52  90
   0  -3  20 44547.8 1943.21  88
   0   3  21 19348.8 965.249 105
   0  -3  21 19166.8 849.623 106
   0   3  21 19903.0 1850.39  97
   0   3 -21 16495.4 1422.97   1
   0   3 -21 18888.7 1797.44   4
   0  -3  21 19436.8 1335.58  40
   0  -3 -21 19557.7 1710.28  49
   0   3  21 18090.8 1681.81  90
   0   3  21 19030.6 1831.29  92
   0  -3  21 20293.9 1371.68  88
   0   3  22 6912.10 654.085 105
   0   3  22 5819.08 1176.51  97
   0  -3  22 6662.08 574.381 106
   0   3  22 7029.83 1298.05  92
   0  -3  22 6489.67 872.392  88
   0   3  22 7448.87 1252.61  90
   0   3 -22 6009.35 1310.82   4
   0   3 -22 5691.92 916.466   1
   0  -3  22 6295.09 899.580  40
   0  -3 -22 6055.64 1129.19  49
   0   3  23 13671.1 868.507 105
   0  -3  23 12930.1 749.419 106
   0   3  23 12602.9 1615.70  97
   0  -3  23 12403.0 1144.36  40
   0  -3  23 11939.7 1107.08  88
   0   3  23 11949.8 1534.63  90
   0   3 -23 13558.1 1331.21   1
   0   3 -23 13722.0 1629.13   4
   0  -3 -23 14095.5 1586.96  49
   0   3 -24 18612.7 1680.71 101
   0  -3  24 17965.2 871.466 106
   0   3  24 19612.8 1915.23  97
   0   3  24 19657.1 973.560 105
   0  -3  24 19086.3 1422.83  40
   0  -3  24 20772.9 1443.51  88
   0   3  24 19614.0 1830.60  90
   0   3 -24 18980.8 1555.35   1
   0   3 -24 19712.4 1873.14   4
   0  -3 -24 19963.9 1832.13  49
   0   3 -25 13079.6 1448.94 101
   0   3  25 14032.6 884.490 105
   0  -3  25 13242.6 774.315 106
   0   3  25 14304.5 1726.39  97
   0  -3  25 14053.3 1239.84  40
   0  -3  25 12228.4 1168.82  88
   0   3  25 13103.6 1577.45  90
   0   3 -25 14837.9 1767.78   4
   0   3 -25 13434.9 1342.43   1
   0  -3 -25 13321.1 1580.22  49
   0  -3  26 3916.13 529.580 106
   0   3  26 3565.05 1144.96  97
   0   3 -26 3859.50 950.282 101
   0  -3  26 4069.91 837.638  40
   0   3  26 3573.64 1118.60  90
   0  -3  26 3806.46 803.021  88
   0   3 -26 4970.99 945.144   1
   0   3 -26 2676.25 1054.82   4
   0  -3 -26 4137.68 1031.80  49
   0   3 -27 539.387 675.902 101
   0  -3  27 942.530 415.574 106
   0   3  27 720.192 949.682  97
   0  -3  27 275.028 598.103  40
   0  -3  27 822.982 523.171  88
   0  -3  27 1145.03 891.298  80
   0   3  27 259.911 866.543  90
   0   3 -27 374.456 979.129   4
   0   3 -27 718.667 596.929   1
   0  -3 -27 491.733 860.171  49
   0   3  28 12685.6 1749.27  97
   0   3 -28 12650.5 1522.13 101
   0  -3  28 12931.3 790.401 106
   0  -3  28 12834.4 1286.47  40
   0  -3  28 12949.0 1655.89  80
   0   3  28 13063.2 1766.36  90
   0  -3  28 12070.2 1229.58  88
   0   3 -28 12903.8 1700.27   4
   0   3 -28 14449.8 1425.17   1
   0  -3 -28 11641.8 1570.17  49
   0  -3  29 11176.4 765.196 106
   0   3 -29 10681.6 1414.05 101
   0   3  29 11333.3 1779.65  97
   0  -3  29 9511.45 1179.21  40
   0  -3  29 9200.46 1120.67  88
   0  -3  29 8939.31 1501.07  80
   0   3  29 11737.3 1638.66  90
   0   3 -29 10123.3 1574.15   4
   0   3 -29 11430.0 1319.49   1
   0   3  29 12094.1 1571.88  48
   0  -3 -29 11393.1 1541.11  49
   0  -3  30 10629.6 769.252 106
   0   3  30 14037.4 1991.92  97
   0   3 -30 11597.4 1523.73 101
   0  -3  30 9446.29 1230.76  40
   0   3 -30 11030.2 1621.40   4
   0   3 -30 11640.2 1332.73   1
   0  -3 -30 12763.8 1645.25  49
   0   3  30 12856.2 1625.65  48
   0   3  30 12782.9 1801.24  90
   0  -3  30 10252.1 1207.43  88
   0  -3  30 10831.4 1627.56  80
   0  -3  31 6951.71 660.787 106
   0   3 -31 7811.92 1320.16 101
   0   3  31 7338.09 1520.10  97
   0   3 -31 9514.69 1618.49   4
   0   3 -31 9572.17 1231.80   1
   0  -3 -31 7483.69 1331.03  49
   0   3  31 8650.80 1446.48  48
   0  -3  31 6448.85 1378.83  80
   0   3  31 8299.13 1526.95  90
   0   3  32 14565.1 2033.80  97
   0  -3  32 13814.9 871.132 106
   0   3 -32 15553.8 1746.34 101
   0   3 -32 14421.3 1494.24   1
   0   3 -32 13208.4 1805.39   4
   0   3  32 15527.8 1820.45  48
   0  -3 -32 15518.9 1851.00  49
   0  -3  32 12253.2 1734.11  80
   0   3  32 15104.8 1965.04  90
   0   3 -33 28747.6 2307.99 101
   0   3  33 26075.4 2568.05  97
   0  -3  33 27409.7 1187.65 106
   0   3 -33 29047.9 2526.69   4
   0  -3 -33 29555.8 2474.28  49
   0   3  33 29690.3 2424.37  48
   0   3  33 28297.1 2500.94  90
   0  -3  33 25505.5 2300.87  80
   0   3  34 1497.95 1279.57  97
   0  -3  34 1030.08 445.015 106
   0  -3 -34 1183.63 969.387 102
   0   3 -34 1573.31 842.268 101
   0   3 -34 1649.33 1141.37   4
   0  -3 -34 2520.75 1006.61  49
   0   3  34 2041.62 974.816  48
   0   3 -34 2279.91 950.654  46
   0   3  34 1833.64 1133.41  90
   0  -3  34 1412.88 1087.28  80
   0  -3 -35 1285.25 1082.69 102
   0   3 -35 1037.05 841.563 101
   0   3  35 1259.18 1336.43  97
   0  -3  35 526.982 465.743 106
   0   3 -35 830.321 992.499   4
   0  -3 -35-29.3379 917.317  49
   0   3  35 414.871 759.296  48
   0   3  35 75.0099 1174.52  90
   0  -3  35 487.648 873.507  80
   0   3  36-330.594 1208.38  97
   0  -3  36 225.113 445.827 106
   0  -3 -36-310.182 921.789 102
   0   3 -36-295.895 808.473 101
   0   3 -36-273.759 1015.12   4
   0   3  36 19.2239 823.291  48
   0  -3 -36 129.556 790.496  49
   0  -3  36 927.676 941.208  80
   0   3 -37 3346.76 1038.64 101
   0  -3 -37 2898.12 1298.06 102
   0   3  37 2429.83 1460.25  97
   0  -3  37 2251.18 559.350 106
   0   3 -37 4193.11 1329.67   4
   0  -3 -37 995.966 861.442  49
   0   3  37 2575.05 1061.66  48
   0  -3  37 2433.53 1181.41  80
   0   3  38-424.336 1249.75  97
   0   3 -38 15.3767 797.369 101
   0  -3 -38 325.516 991.816 102
   0  -3  38 78.3461 453.182 106
   0   3 -38 364.820 1105.09   4
   0  -3 -38 382.159 774.458  49
   0   3  38 206.283 855.753  48
   0  -3  38 741.449 1103.73  80
   0  -3 -39 2878.55 1313.56 102
   0   3  39 1746.13 1366.54  97
   0  -3  39 2950.66 599.288 106
   0  -3  39 1410.50 1107.49  80
   0  -3 -39 1999.92 1010.47  49
   0   3  39 2717.57 1102.35  48
   0   3 -39 3802.06 1412.25   4
   0  -3  40 4529.69 755.809  12
   0   3 -40 3348.23 656.348  11
   0  -3 -40 3552.94 1279.82 102
   0   3  40 3894.01 1596.95  97
   0  -3  40 3598.91 619.578 106
   0  -3  40 4536.08 1336.60  80
   0  -3 -40 3355.60 677.858  78
   0   3 -40 3455.88 630.292  74
   0   3 -40 3677.53 646.371  24
   0   3 -40 2422.69 632.259  19
   0  -3 -40 3737.30 623.231  56
   0  -3 -40 3807.53 646.990  29
   0   3 -41 16399.9 1035.49  11
   0  -3 -41 17290.1 1152.67  29
   0  -3 -41 17374.4 2271.69 102
   0   3  41 15537.4 2081.26  98
   0  -3  41 14839.7 987.552 106
   0   3  41 14070.9 2185.29  97
   0  -3 -41 13617.3 1067.13  78
   0   3 -41 15839.1 1028.64  74
   0  -3 -41 16624.1 1016.13  56
   0  -3  41 15721.6 1036.76  12
   0   3 -41 16295.2 1035.02  24
   0   3 -42 83.9487 490.145  11
   0  -3  42 213.698 623.219  12
   0  -3 -42 58.8311 583.942  29
   0  -3  42-37.2060 486.037 106
   0  -3 -42 46.2963 980.427 102
   0   3  42 618.155 1159.01  98
   0  -3 -42-67.6758 507.422  78
   0   3 -42 118.735 492.663  74
   0  -3 -42 49.4805 494.872  56
   0   3 -42 190.291 487.335  24
   0   3 -43 25438.6 1289.20  11
   0  -3 -43 24873.7 1332.15  29
   0   3  43 24895.8 2551.68  98
   0  -3  43 25426.4 1277.71 106
   0  -3 -43 22802.4 2584.75 102
   0  -3 -43 22764.3 1308.36  78
   0   3 -43 26118.0 1349.58  68
   0   3 -43 27724.9 1348.85  74
   0  -3 -43 24021.5 1225.76  56
   0  -3  43 25376.8 1295.13  12
   0   3 -43 24828.2 1247.54  24
   0   3 -44 35578.5 1521.20  11
   0  -3 -44 37479.3 1586.43  29
   0  -3 -44 36157.3 3160.91 102
   0  -3  44 36562.3 1504.49 106
   0   3  44 36287.2 3114.46  98
   0  -3 -44 36080.2 1561.54  78
   0   3 -44 37245.6 1583.05  68
   0   3 -44 36347.5 1555.20  74
   0  -3 -44 35144.7 1483.29  56
   0   3 -44 34510.0 1482.71  24
   0  -3  44 36842.2 1528.53  12
   0  -3  45 369.909 617.586  12
   0   3 -45 424.902 536.894  11
   0   3  45 686.162 1065.98  98
   0  -3 -45-217.461 1083.65 102
   0  -3  45 551.425 499.372 106
   0  -3 -45 377.904 575.139  29
   0  -3 -45 402.020 535.329  78
   0   3 -45 108.461 586.536  68
   0   3 -45 581.667 523.389  74
   0  -3 -45 1014.39 523.748  56
   0   3 -45 400.362 495.011  24
   0   3 -46 11563.1 936.764  11
   0   3  46 11614.8 1858.40  98
   0  -3 -46 10007.3 1923.62 102
   0  -3 -46 10579.4 932.038  78
   0  -3 -46 8999.18 902.315  77
   0   3 -46 11522.2 984.503  68
   0   3 -46 10870.3 933.865  74
   0  -3  46 10650.0 984.856  12
   0   3 -46 11060.6 910.200  24
   0  -3 -46 11590.7 937.442  56
   0  -3 -46 12326.5 1047.05  29
   0  -3  47 1727.01 656.687  12
   0   3 -47 1496.63 605.662  11
   0  -3 -47 1239.42 600.865  29
   0   3  47 993.120 578.571  28
   0  -3 -47 1459.79 1050.47 102
   0   3  47 2390.94 1176.46  98
   0   3  47 1830.50 693.290 108
   0   3 -47 1421.74 582.641  74
   0  -3 -47 1687.98 541.817  77
   0  -3 -47 2213.62 604.613  78
   0   3 -47 1827.69 690.233  68
   0  -3 -47 1206.19 558.686  56
   0   3 -47 1005.30 561.719  24
   0  -3  48 1117.92 725.757  12
   0   3 -48 992.282 610.812  11
   0   3  48 1742.48 669.001 108
   0  -3 -48 2369.69 1233.36 102
   0   3  48 2640.97 1261.67  98
   0  -3 -48 1313.66 674.054  29
   0   3  48 1469.91 648.236  28
   0  -3 -48 1763.71 595.078  78
   0  -3 -48 1401.02 536.275  77
   0   3 -48 1095.32 606.391  68
   0   3 -48 1351.97 592.621  74
   0  -3 -48 1423.95 567.722  56
   0   3 -48 1379.44 575.753  24
   0   3 -49 16614.3 1101.91  11
   0   3  49 14739.3 2018.52  98
   0  -3 -49 17503.8 2267.07 102
   0   3  49 16110.6 1186.86 108
   0  -3 -49 16814.3 1095.11  78
   0   3 -49 16800.6 1110.39  68
   0   3 -49 16998.6 1113.85  74
   0  -3 -49 16935.2 1074.69  77
   0   3 -49 15653.0 1131.51  73
   0   3 -49 16684.7 1047.09  24
   0  -3  49 17630.3 1131.57  12
   0  -3 -49 17199.8 1065.44  56
   0   3  49 14566.4 1131.29  28
   0   3  50 2940.31 707.835 108
   0   3  50 2222.37 1236.99  98
   0   3 -50 2596.56 680.411  68
   0   3 -50 3336.51 736.803  73
   0   3 -50 3044.83 673.252  74
   0  -3 -50 2706.44 622.066  78
   0  -3 -50 2510.67 595.026  77
   0   3  50 2169.92 637.688  28
   0  -3 -50 2980.97 631.032  56
   0   3 -50 2694.70 693.993  11
   0  -3  50 2642.02 722.907  12
   0   3  51 871.932 1054.35  98
   0   3  51 1416.27 642.081 108
   0   3  51 71.8818 527.345  28
   0  -3 -51 705.047 505.916  77
   0   3 -51 273.337 568.701  68
   0  -3 -51 680.038 512.755  78
   0   3 -51 1095.60 646.735  73
   0   3 -51 1026.28 564.785  74
   0  -3 -51 316.099 497.364  56
   0  -3  51 723.677 700.261  12
   0   3 -51 452.441 602.013  11
   0   3 -52 11720.8 962.901  11
   0   3  52 10858.0 968.351 108
   0   3  52 8736.92 1619.22  98
   0  -3 -52 10506.1 891.436  78
   0   3  52 9118.08 897.525  28
   0  -3 -52 11702.8 915.801  77
   0   3 -52 10912.2 981.911  73
   0   3 -52 12226.9 955.950  74
   0   3 -52 10390.5 876.890  68
   0  -3 -52 11441.1 902.320  56
   0  -3  52 12165.8 1004.67  12
   0   3  53 5167.47 769.932 108
   0  -3 -53 4813.67 676.675  78
   0   3  53 4766.30 695.367  28
   0  -3 -53 4831.22 686.159  32
   0   3 -53 5495.62 743.027  74
   0  -3 -53 5568.43 700.254  77
   0   3 -53 5825.23 821.260  73
   0   3 -53 4844.34 712.698  68
   0  -3 -53 5956.34 711.659  56
   0   3 -53 5024.09 754.501  11
   0  -3  53 5394.83 794.628  12
   0   3  54 5209.13 738.001 108
   0  -3 -54 4943.49 638.855  78
   0  -3 -54 5502.25 699.790  77
   0   3 -54 5293.27 786.434  73
   0   3  54 4259.93 655.855  28
   0  -3 -54 4337.48 658.501  32
   0  -3 -54 5216.15 696.105  56
   0   3 -54 5262.40 742.646  11
   0  -3  54 4731.96 752.176  12
   0   3  55-206.598 532.233 108
   0   3 -55 281.721 548.422  73
   0  -3 -55-73.1131 481.505  77
   0  -3 -55 136.033 469.840  78
   0   3  55 356.282 464.238  28
   0   3 -55 353.305 345.085  33
   0  -3 -55 343.638 481.742  32
   0  -3 -55 117.437 488.502  56
   0  -3  55 337.248 627.901  12
   0   3 -55-155.735 539.318  11
   0  -3 -56 1503.51 520.660  32
   0   3 -56 2248.24 414.254  33
   0   3  56 1307.90 498.074  28
   0  -3 -56 2127.19 526.350  78
   0   3 -56 2404.06 639.074  73
   0  -3 -56 1943.98 554.012  77
   0  -3  56 2866.68 670.025  12
   0   3  56 2062.44 588.409 108
   0  -3 -57 6092.83 636.301  78
   0   3 -57 6455.67 722.264  70
   0  -3 -57 7174.93 714.627  77
   0   3 -57 5830.36 756.476  73
   0   3  57 5802.14 715.119 108
   0  -3  57 5981.09 737.727  12
   0   3 -57 6066.16 520.506  33
   0  -3 -57 5758.47 669.802  32
   0  -3 -58 3741.26 577.555  77
   0   3 -58 3037.88 597.865  70
   0  -3 -58 3481.16 527.855  78
   0   3 -58 3399.27 642.267  73
   0  -3 -58 3752.89 577.743  32
   0   3  58 4134.26 623.874 108
   0  -3  58 3588.06 660.433  12
   0  -3 -59 616.197 443.395  32
   0   3 -59 441.992 526.099  73
   0  -3 -59 916.516 459.224  77
   0   3 -59 493.845 455.313  70
   0  -3 -59 765.921 397.161  78
   0  -3 -59 589.881 464.655  61
   0  -3  59 807.986 556.712  12
   0  -3 -60 4322.90 490.286  78
   0   3 -60 3961.52 554.239  70
   0   3  60 3348.96 490.758  71
   0   3 -60 3677.35 587.101  73
   0  -3 -60 4849.10 564.761  77
   0  -3 -60 4092.31 539.020  32
   0  -3 -60 4161.84 570.975  61
   0  -3  60 4013.48 610.876  12
   0  -3 -61 348.163 397.082  32
   0   3  61 117.826 340.085  71
   0  -3 -61 280.000 321.683  78
   0   3 -61 271.518 450.114  70
   0   3 -61 450.240 489.294  73
   0  -3 -61 300.882 407.241  61
   0  -3  61 362.983 482.884  12
   0  -3 -62 2848.86 375.246  78
   0   3 -62 3301.02 488.503  70
   0   3 -62 3080.20 556.625  73
   0  -3 -62 2913.87 441.309  74
   0   3  62 2478.40 391.515  71
   0  -3 -62 3487.45 463.406  32
   0  -3 -62 3051.38 468.739  61
   0  -3  62 4140.18 560.717  12
   0  -3 -63 5868.11 503.248  74
   0   3 -63 7554.78 640.084  73
   0   3 -63 7308.19 561.932  70
   0   3  63 4903.72 423.429  71
   0  -3 -63 6304.42 510.353  32
   0  -3  63 6654.08 479.890  34
   0  -3 -63 6303.71 528.832  61
   0  -3  63 6163.76 593.672  12
   0  -3 -64 6964.08 493.768  74
   0   3 -64 7225.69 550.334  70
   0   3 -64 7186.19 603.461  73
   0  -3  64 7692.46 472.179  34
   0  -3 -64 7155.05 521.098  61
   0  -3  64 8430.76 603.388  12
   0  -3 -65 16695.9 612.480  74
   0   3 -65 17660.9 687.283  70
   0  -3  65 15878.7 574.724  34
   0  -3 -65 15992.2 630.363  61
   0  -3  65 18024.7 722.193  12
   0  -3 -65 14961.5 605.406  17
   0   3 -66-150.073 369.689  70
   0   3  66-344.889 394.086  64
   0  -3  66 133.157 414.889  12
   0  -4   0 84388.5 3511.39  99
   0   4   0 87123.3 2894.02  21
   0   4   0 83273.0 3191.59   1
   0  -4   0 87008.0 2568.26  79
   0   4   0 87315.9 3194.44  84
   0   4   1 1192.96 757.850   1
   0   4  -1 2550.52 778.282   1
   0  -4  -1 476.334 823.896  99
   0  -4   1 1844.39 839.198  99
   0   4  -1 2182.82 740.454  21
   0   4   1 2010.99 723.753  21
   0  -4  -1 1164.50 693.711  43
   0  -4  -1 1130.73 470.265  79
   0   4   1 886.076 811.040  84
   0   4  -1 2009.87 857.327  84
   0   4   1 1450.85 849.521  92
   0  -4   1 2293.55 576.563  79
   0   4  -2 26536.0 1779.51   1
   0   4  -2 27374.7 1698.93   4
   0   4   2 26206.8 1811.21   1
   0  -4   2 27183.0 1970.55  99
   0  -4  -2 27414.2 2048.80  99
   0   4  -2 26518.2 1628.02  21
   0  -4  -2 27361.8 1692.87  43
   0   4  -2 29563.9 1845.89  84
   0  -4  -2 28446.7 1370.28  79
   0   4   2 26296.0 1895.54  84
   0   4   2 27981.2 1802.38  92
   0  -4   2 29123.5 1527.58  79
   0   4  -3 19673.8 1575.81   1
   0   4  -3 21016.7 1486.29   4
   0  -4  -3 21923.0 1817.87  99
   0  -4   3 22597.3 1823.39  99
   0   4  -3 21042.9 1509.38  21
   0  -4  -3 20708.7 1510.56  43
   0  -4   3 22649.3 1390.55  79
   0   4   3 22827.0 1687.38  92
   0   4   3 25402.5 1827.36  84
   0   4  -3 23501.0 1670.98  84
   0   4  -4 23020.1 1615.18   4
   0   4  -4 21799.5 1647.33   1
   0  -4  -4 21009.5 1749.67  99
   0  -4   4 19389.8 1712.47  99
   0  -4  -4 18793.4 848.987 107
   0   4  -4 22515.9 1565.18  21
   0  -4  -4 19565.2 1483.98  43
   0   4   4 21430.9 1680.22  92
   0   4  -4 20284.8 1592.00  84
   0   4   4 22204.2 1746.10  84
   0  -4   4 23343.0 1445.77  79
   0   4  -5 58643.8 2623.17   1
   0   4  -5 59592.5 2549.08   4
   0  -4  -5 62883.3 1538.34 107
   0  -4  -5 63951.4 3003.41  99
   0   4  -5 60643.5 2526.02  21
   0  -4  -5 61215.7 2532.34  43
   0  -4  -5 61431.3 2793.86  49
   0   4   5 62323.0 2757.11  92
   0  -4   5 59041.9 2311.29  79
   0   4   5 63449.5 2833.68  84
   0   4  -5 61507.7 2551.58  84
   0  -4  -5 62992.9 3043.25  94
   0   4  -6 58540.7 2638.02   1
   0   4  -6 61264.0 2624.73   4
   0  -4  -6 57023.1 2869.03  99
   0   4   6 62969.9 1611.34 105
   0   4  -6 62292.3 2568.71  21
   0  -4  -6 61999.5 2563.43  43
   0  -4  -6 61179.7 2795.75  49
   0  -4   6 57898.9 2308.12  79
   0   4   6 59884.2 2844.31  84
   0   4   6 60752.1 2789.10  92
   0  -4  -6 61515.9 3010.76  94
   0   4  -6 58373.1 2519.23  84
   0   4  -7 546.236 597.786   1
   0   4  -7-29.2992 786.025   4
   0   4   7 386.961 520.327 105
   0   4  -7-145.384 766.663  21
   0  -4  -7-20.9818 630.489  43
   0  -4  -7 420.249 708.492  49
   0   4  -7 104.545 648.428  84
   0  -4   7 58.7327 612.572  79
   0   4   7 299.381 827.138  92
   0  -4  -7 19.7361 828.658  94
   0   4   7 513.537 1006.66  84
   0   4  -8 26668.3 1787.31   1
   0   4  -8 27261.2 1874.28   4
   0   4   8 22129.7 998.339 105
   0   4  -8 27671.3 1801.84  21
   0  -4  -8 24607.7 1841.07  49
   0  -4  -8 24019.2 1695.54  43
   0   4   8 21745.0 1605.93  46
   0   4  -8 26685.6 1732.51  84
   0  -4   8 26201.7 1653.54  79
   0  -4  -8 23548.9 1972.47  94
   0   4   8 22312.3 1798.08  92
   0   4   8 23390.0 1956.09  84
   0   4  -9 266607. 6150.39   4
   0   4  -9 270301. 6076.76   1
   0   4   9 266520. 4141.51 105
   0   4  -9 267671. 5985.48  21
   0  -4  -9 272438. 5970.21  43
   0  -4  -9 273224. 6417.20  49
   0   4   9 252239. 5654.32  46
   0   4   9 281737. 6497.73  84
   0  -4  -9 266165. 6718.37  94
   0  -4   9 270804. 5717.81  79
   0   4  -9 278085. 5722.10  84
   0   4   9 263559. 6367.32  92
   0   4  10 7544.65 686.847 105
   0   4 -10 6763.53 1026.30   1
   0   4 -10 7888.33 1245.45   4
   0   4  10 5528.19 891.935  46
   0  -4 -10 6396.97 1064.60  43
   0  -4 -10 7006.26 1161.97  49
   0   4  10 6769.75 1211.60  92
   0   4  10 7827.59 1313.27  84
   0  -4  10 8721.55 1150.56  79
   0  -4 -10 6727.84 1173.00  94
   0   4 -10 8497.67 1040.11  84
   0   4  11 650.928 418.882 105
   0  -4  11 737.994 347.392 107
   0   4 -11 743.464 647.708   1
   0   4 -11 649.864 805.260   4
   0  -4 -11 685.055 747.937  49
   0  -4 -11 299.305 644.603  43
   0   4 -11 1310.94 655.142  84
   0   4  11 426.995 906.799  92
   0  -4 -11 445.290 736.898  94
   0   4  11 723.564 938.659  84
   0   4  12 8292.32 683.550 105
   0  -4  12 8109.72 544.960 107
   0   4 -12 8633.32 1136.54   1
   0   4 -12 7643.99 1237.36   4
   0  -4 -12 8033.85 1153.82  43
   0  -4 -12 7844.44 1197.97  49
   0  -4 -12 7694.21 1259.97  94
   0   4 -12 6519.65 930.023  84
   0   4  12 8248.01 1322.69  92
   0   4  12 9230.62 1393.09  84
   0  -4  13 11048.3 638.941 107
   0   4  13 11286.4 782.101 105
   0   4 -13 10705.9 1246.33   1
   0   4 -13 13018.2 1494.93   4
   0  -4 -13 11427.3 1421.84  49
   0  -4 -13 12170.4 1382.67  43
   0   4  13 12208.3 1517.24  84
   0  -4 -13 10504.8 1418.29  94
   0   4  13 11458.5 1439.41  92
   0   4  14 1318.82 559.347 105
   0  -4  14 1351.55 382.576 107
   0   4 -14 2367.93 772.386   1
   0   4 -14 2364.88 977.190   4
   0  -4 -14 1769.92 917.662  49
   0   4  14 1167.20 993.220  84
   0   4  14 1217.15 935.723  92
   0  -4 -14 1026.67 799.732  94
   0  -4  15 37751.1 1146.18 107
   0   4  15 38364.7 1383.26 105
   0   4 -15 35516.1 2195.65   1
   0   4 -15 39134.5 2438.34   4
   0  -4 -15 42069.3 2548.84  49
   0  -4 -15 39076.8 2575.40  94
   0   4  15 40247.7 2560.38  92
   0   4  15 39306.0 2530.56  84
   0  -4  16 36673.2 1131.30 107
   0   4  16 38324.0 1370.55 105
   0   4 -16 39537.5 2506.60   4
   0   4 -16 39782.6 2247.12   1
   0  -4 -16 41274.7 2549.89  49
   0  -4  16 35554.7 1695.85  40
   0   4  16 38083.2 2501.67  84
   0   4  16 40857.8 2627.84  92
   0   4  17 7544.93 713.792 105
   0  -4  17 7759.26 564.684 107
   0   4  17 8484.13 1463.82  92
   0   4 -17 6700.94 1027.32   1
   0   4 -17 7788.71 1354.77   4
   0  -4 -17 6805.24 1240.15  49
   0  -4  17 7906.19 841.227  40
   0  -4  18 509.042 373.006 107
   0   4  18 343.187 491.055 105
   0  -4  18-120.001 417.489  40
   0   4 -18 422.466 581.270   1
   0   4 -18 806.169 950.519   4
   0  -4 -18-123.304 741.866  49
   0   4  18 313.582 922.641  92
   0   4  19 75232.1 1992.60 105
   0  -4  19 75708.2 1742.65 107
   0   4  19 74798.3 3647.63  92
   0   4 -19 75323.1 3519.39   4
   0   4 -19 76496.0 3189.88   1
   0  -4 -19 80880.8 3627.74  49
   0  -4  19 73173.6 2610.82  40
   0   4  20-100.658 568.781 105
   0  -4  20 71.0671 351.975 107
   0   4  20-114.353 949.374  97
   0  -4  20-93.9730 459.516  40
   0   4 -20 192.775 511.870   1
   0   4 -20 279.424 824.893   4
   0  -4 -20 328.871 824.647  49
   0   4  20-485.697 1086.81  92
   0  -4  21 53180.3 1446.25 107
   0   4  21 55986.7 3255.12  97
   0   4  21 54044.2 1713.73 105
   0   4  21 51812.4 3160.91  92
   0   4  21 56046.5 3070.96  90
   0   4 -21 52201.9 3047.36   4
   0   4 -21 53177.4 2702.47   1
   0  -4  21 51048.4 2244.62  40
   0  -4 -21 53149.8 3062.34  49
   0  -4  22 8297.81 627.598 107
   0   4  22 6651.38 1428.39  97
   0   4  22 8776.68 814.090 105
   0  -4  22 6248.35 841.445  40
   0   4  22 7306.24 1531.48  92
   0   4  22 8613.93 1461.08  90
   0   4 -22 6726.25 1053.46   1
   0   4 -22 7790.35 1465.77   4
   0  -4 -22 8916.29 1424.09  49
   0   4  23 9869.65 1553.44  97
   0  -4  23 9361.81 668.837 107
   0   4  23 10752.5 929.955 105
   0  -4  23 7999.84 942.235  40
   0   4 -23 8702.09 1180.34   1
   0   4 -23 8839.55 1511.89   4
   0  -4 -23 10575.2 1500.59  49
   0   4  23 9188.44 1527.20  90
   0   4  24 11061.2 1755.16  97
   0   4  24 11845.1 936.590 105
   0  -4  24 12116.9 737.481 107
   0   4 -24 12834.3 1812.71   4
   0   4 -24 11786.6 1343.24   1
   0  -4 -24 13117.4 1697.07  49
   0   4  24 11119.2 1691.00  90
   0   4  25 14826.2 1941.99  97
   0  -4  25 16127.2 834.778 107
   0   4  25 14910.2 1019.61 105
   0   4 -25 14162.0 1815.49   4
   0  -4 -25 15108.6 1823.68  49
   0  -4  25 14251.3 1758.85  80
   0   4  25 15280.5 1876.95  90
   0   4  26-206.822 1005.20  97
   0  -4  26 302.282 361.996 107
   0   4 -26 193.776 901.358   4
   0  -4 -26-202.413 830.247  49
   0  -4  26 779.287 905.456  80
   0   4  26-77.2948 974.042  90
   0  -4  27 26976.7 1085.45 107
   0   4  27 28622.2 2659.35  97
   0   4 -27 25085.1 2365.43   4
   0  -4 -27 28965.7 2482.57  49
   0  -4  27 24729.6 2248.12  80
   0   4  27 28534.0 2413.52  90
   0   4  28 4152.60 1391.15  97
   0   4 -28 4262.03 1290.05   4
   0  -4 -28 3618.35 1103.56  49
   0  -4  28 5075.13 1270.31  80
   0   4  28 5437.27 1411.60  90
   0   4  29 6451.37 1654.66  97
   0   4 -29 4504.65 1214.50   4
   0  -4 -29 6506.10 1380.21  49
   0  -4  29 3517.39 1164.93  80
   0   4  29 6438.06 1439.26  90
   0   4  30 12518.7 1991.07  97
   0   4 -30 17394.2 2101.70   4
   0  -4 -30 17364.2 2060.71  49
   0   4  30 13288.3 1885.76  90
   0  -4  30 11977.2 1823.69  80
   0   4  31 11762.1 2001.87  97
   0   4 -31 9535.57 1683.09   4
   0  -4 -31 13128.6 1826.30  49
   0   4  31 12999.5 1814.85  48
   0  -4  31 11402.6 1840.93  80
   0   4  31 12109.4 1826.15  90
   0   4  32 5748.25 1667.10  97
   0   4 -32 6342.23 1528.66   4
   0  -4 -32 4589.96 1314.36  49
   0   4  32 4985.49 1281.59  48
   0   4 -32 5191.67 1459.91  46
   0  -4  32 4295.73 1387.18  80
   0   4  32 4948.15 1463.18  90
   0   4  33 2370.03 1398.27  97
   0   4 -33 1819.48 1182.94   4
   0  -4 -33 2435.85 1107.66  49
   0   4  33 1653.35 1035.85  48
   0   4 -33 2283.73 1131.06  46
   0   4  33 1026.41 1050.60  90
   0  -4  33 1594.52 1163.06  80
   0   4  34 22639.5 2640.37  97
   0   4  34 21421.3 2481.91  90
   0  -4  34 17904.4 2170.43  80
   0   4  34 20727.2 2251.29  48
   0  -4 -34 21731.6 2348.42  49
   0   4 -34 15983.8 2165.86  46
   0   4 -34 24734.4 2569.95   4
   0   4 -35 1273.43 516.434  24
   0  -4  35 1693.56 718.731  12
   0   4 -35 1629.65 597.631  11
   0   4  35-95.2219 1378.73  97
   0  -4  35 1299.10 1153.22  80
   0   4  35 944.428 1119.33  90
   0  -4 -35 1284.02 529.203  38
   0   4 -35 1163.56 610.193  68
   0  -4 -35 839.006 492.075  56
   0   4 -35 1253.89 920.856  46
   0  -4 -35 1071.36 514.921  53
   0   4 -36 12451.6 931.841  11
   0  -4 -36 11466.6 1937.71 102
   0   4  36 11077.3 2075.97  97
   0   4  36 11082.0 1906.60  90
   0  -4 -36 11848.8 919.352  38
   0  -4 -36 11116.7 932.564  29
   0   4 -36 11400.6 798.643  33
   0   4 -36 11758.3 1047.42  68
   0  -4 -36 10267.6 802.081  54
   0  -4 -36 11521.3 895.622  53
   0  -4 -36 10655.3 840.728  56
   0  -4  36 11863.1 1007.46  12
   0   4 -36 11106.5 946.855  24
   0   4 -37 5921.36 757.636  11
   0  -4  37 5920.28 822.702  12
   0  -4 -37 6737.11 1621.94 102
   0   4  37 4810.23 1553.14  97
   0   4  37 7640.77 1702.27  90
   0   4 -37 6017.77 777.425  73
   0   4 -37 6690.40 868.101  68
   0   4 -37 5627.62 761.259  24
   0  -4 -37 7045.26 735.655  54
   0  -4 -37 6580.92 728.765  56
   0   4 -37 5713.21 630.440  33
   0  -4 -37 6508.61 709.119  38
   0  -4 -37 6802.81 854.814  29
   0   4 -38 2379.87 642.559  11
   0  -4  38 2484.92 695.555  12
   0  -4 -38 2227.86 675.094  29
   0  -4 -38 2184.67 642.905  38
   0   4 -38 2090.90 496.148  33
   0  -4 -38 3037.89 1322.84 102
   0   4  38 2617.68 1488.00  97
   0   4 -38 1837.38 631.817  68
   0   4 -38 2129.52 680.394  73
   0  -4 -38 2549.78 540.962  56
   0  -4 -38 1587.28 445.809  54
   0   4 -38 2024.62 598.318  24
   0   4 -39-108.132 520.310  11
   0  -4  39 323.369 582.914  12
   0   4 -39-55.8480 401.069  33
   0  -4 -39-80.0670 490.629  38
   0  -4 -39 29.8625 558.610  29
   0   4  39 207.485 1195.39  97
   0  -4 -39-96.3813 1096.42 102
   0   4 -39 241.439 666.952  68
   0  -4 -39 236.100 554.180  78
   0   4 -39 105.455 496.475  73
   0  -4 -39-21.8880 428.858  54
   0  -4 -39-27.6489 465.479  56
   0   4  39 487.448 600.531  15
   0   4 -39-173.958 565.051  24
   0   4 -40 11111.5 949.753  11
   0  -4 -40 11238.8 934.790  38
   0   4 -40 9990.75 798.103  33
   0  -4 -40 11124.3 998.310  29
   0   4  40 8908.94 1927.43  97
   0  -4 -40 9353.59 1845.40 102
   0   4 -40 9738.73 974.938  73
   0   4 -40 10210.3 998.038  68
   0   4 -40 11005.1 914.614  70
   0  -4 -40 8420.12 940.726  78
   0  -4 -40 10731.2 877.233  56
   0  -4  40 11858.6 941.566  12
   0   4  40 10046.6 970.523  15
   0   4 -40 10005.3 926.070  24
   0   4 -41 400.094 560.500  11
   0  -4  41 14.3313 652.793  12
   0   4 -41 219.261 386.297  33
   0  -4 -41 159.591 576.656  29
   0  -4 -41 55.8724 1115.11 102
   0   4  41 378.932 1345.15  97
   0   4 -41 384.628 596.961  68
   0  -4 -41 27.9361 534.402  78
   0   4 -41 542.963 615.195  70
   0   4 -41 309.442 520.016  73
   0  -4 -41 201.802 465.366  56
   0   4 -41 157.341 511.894  24
   0   4  41-129.725 538.410  15
   0   4 -42 99.2733 572.204  11
   0  -4  42 387.968 697.304  12
   0   4 -42 268.596 414.418  33
   0  -4 -42 22.2032 612.548  29
   0   4  42 574.818 1024.54  98
   0   4  42-538.135 1279.99  97
   0  -4 -42-77.0390 1168.62 102
   0   4 -42 399.650 637.752  73
   0  -4 -42 373.071 572.007  78
   0   4 -42 632.859 614.107  70
   0   4 -42 472.537 632.298  68
   0  -4 -42-179.285 498.901  56
   0   4 -42 259.269 524.829  24
   0   4  42 235.302 561.263  15
   0   4 -43 56986.2 1927.79  11
   0   4 -43 57307.9 1780.67  33
   0  -4 -43 58427.6 2029.68  29
   0   4  43 60881.8 3952.36  98
   0  -4 -43 60529.3 4091.23 102
   0  -4 -43 53979.3 1987.43  78
   0   4 -43 56051.2 2001.18  68
   0   4 -43 55388.4 1835.89  70
   0   4 -43 57119.0 2023.54  73
   0  -4 -43 60212.6 1886.61  56
   0  -4  43 56333.7 1918.45  12
   0   4  43 62078.2 2115.31  15
   0   4 -43 56681.1 1932.86  24
   0  -4  44 2839.70 774.046  12
   0   4 -44 1946.89 659.398  11
   0   4 -44 2702.15 532.608  33
   0  -4 -44 2099.22 663.955  29
   0   4  44 3358.97 1236.26  98
   0  -4 -44 2660.14 1327.72 102
   0  -4 -44 3320.91 691.004  78
   0   4 -44 3014.78 782.893  68
   0   4 -44 3181.42 736.556  70
   0   4 -44 2683.17 698.468  73
   0  -4 -44 2314.00 603.367  56
   0   4 -44 2102.76 653.844  24
   0   4  44 2401.53 684.373  15
   0  -4  45 6160.83 853.163  12
   0   4 -45 7272.27 854.516  11
   0  -4 -45 6004.89 871.484  29
   0   4 -45 6699.00 662.915  33
   0  -4 -45 6759.70 1629.07 102
   0   4  45 7020.87 1539.49  98
   0   4 -45 6532.04 881.862  73
   0   4 -45 6556.36 876.824  68
   0   4 -45 5972.13 773.457  70
   0  -4 -45 6336.97 798.594  78
   0  -4 -45 6118.80 713.054  56
   0   4  45 6225.69 783.322  15
   0   4 -45 6322.80 834.397  24
   0  -4  46 1065.72 675.709  12
   0   4 -46 197.431 610.524  11
   0   4 -46-48.1133 381.841  33
   0  -4 -46 76.9913 624.076  29
   0   4  46 362.742 874.926  98
   0  -4 -46 264.122 1119.06 102
   0   4 -46-39.2997 614.946  73
   0   4 -46 245.057 601.696  70
   0  -4 -46 87.5888 522.748  78
   0   4 -46-504.248 714.663  68
   0  -4 -46 120.048 486.467  56
   0   4  46-196.190 531.566  15
   0  -4 -47-37.1877 1113.59 102
   0   4  47 1685.53 1104.87  98
   0   4 -47 70.6416 377.960  33
   0  -4 -47 345.309 596.458  29
   0   4 -47 116.910 582.484  73
   0   4 -47 309.117 540.699  70
   0   4 -47-115.213 659.861  68
   0  -4 -47 325.909 528.857  78
   0  -4 -47 259.895 475.788  56
   0   4 -47 90.4830 588.492  11
   0  -4  47-73.1913 681.093  12
   0   4 -48 17829.8 1137.63  11
   0  -4 -48 19024.1 2290.55 102
   0   4  48 18313.7 1175.68 108
   0   4  48 19733.3 2258.71  98
   0  -4 -48 18089.0 1127.99  78
   0  -4 -48 17579.9 1168.55  29
   0   4  48 17717.9 1212.67  28
   0   4 -48 17449.3 934.633  33
   0   4 -48 19049.6 1119.94  70
   0   4 -48 17848.6 1157.65  68
   0  -4 -48 19108.9 1108.61  77
   0   4 -48 18969.3 1225.65  73
   0  -4 -48 19386.7 1056.83  56
   0  -4  48 19283.5 1166.67  12
   0   4 -49 11468.0 966.706  11
   0   4  49 14013.1 1076.79 108
   0   4  49 14590.3 1908.21  98
   0  -4 -49 16787.4 2241.73 102
   0  -4 -49 12877.5 998.611  78
   0   4 -49 12314.8 788.262  33
   0  -4 -49 15351.3 1076.45  29
   0   4  49 13936.5 1074.54  28
   0  -4 -49 14148.2 996.498  77
   0   4 -49 12176.9 926.173  70
   0   4 -49 11657.2 980.401  68
   0   4 -49 11705.5 1043.61  73
   0  -4 -49 14000.7 943.695  56
   0  -4  49 14521.5 1012.67  12
   0   4  50 39692.2 1639.55 108
   0  -4 -50 39909.3 3183.34 102
   0  -4 -50 39870.7 1545.25  78
   0   4 -50 39043.2 1636.01  73
   0   4 -50 38653.4 1549.41  68
   0   4 -50 40047.8 1491.28  70
   0  -4 -50 40415.9 1547.30  77
   0  -4  50 38280.5 1529.47  12
   0  -4 -50 40858.7 1461.08  56
   0   4 -50 39856.2 1322.88  33
   0   4  50 38234.2 1635.96  28
   0   4  51 3546.27 685.895 108
   0   4  51 3699.60 708.185  28
   0   4 -51 2754.59 681.392  68
   0  -4 -51 3868.04 655.275  78
   0   4 -51 2909.77 752.233  73
   0  -4 -51 4327.13 662.848  77
   0   4 -51 2553.96 650.745  70
   0  -4 -51 4111.99 606.416  56
   0  -4  51 2321.85 703.305  12
   0   4  52 15167.8 1044.59 108
   0  -4 -52 16462.0 983.609  78
   0   4  52 13555.8 1002.18  28
   0   4 -52 16694.3 1121.61  73
   0   4 -52 16621.6 989.976  70
   0   4 -52 15866.5 1023.28  68
   0  -4 -52 16330.5 1009.85  77
   0  -4 -52 16477.9 939.111  56
   0  -4  52 18452.0 1037.28  12
   0   4  53 13153.7 952.432 108
   0  -4 -53 15141.7 924.049  78
   0   4  53 11928.8 923.646  28
   0  -4 -53 12903.4 912.288  77
   0   4 -53 13372.2 944.025  68
   0   4 -53 15070.4 1065.28  73
   0   4 -53 13581.3 890.584  70
   0  -4 -53 13740.1 865.071  56
   0  -4  53 14033.9 938.914  12
   0   4  54 6267.77 704.295 108
   0  -4 -54 6994.70 677.633  78
   0  -4 -54 6494.96 700.123  32
   0   4  54 5968.20 705.346  28
   0   4 -54 5247.27 712.618  68
   0  -4 -54 6374.31 701.109  77
   0   4 -54 5403.78 644.642  70
   0   4 -54 6661.70 823.844  73
   0  -4 -54 6637.27 648.653  56
   0  -4  54 5782.42 737.889  12
   0   4  55 5908.46 703.106 108
   0  -4 -55 6359.48 645.659  78
   0  -4 -55 6518.79 665.953  77
   0   4 -55 5338.32 745.034  73
   0   4 -55 4594.56 655.265  68
   0   4 -55 6080.60 647.613  70
   0   4  55 5197.95 640.623  28
   0  -4  55 5842.99 595.793  34
   0  -4 -55 6721.64 688.724  32
   0  -4 -55 6436.89 621.792  56
   0  -4  55 6294.61 733.208  12
   0  -4 -56 64.2031 422.999  77
   0   4 -56 108.278 526.223  73
   0   4 -56-230.158 449.555  70
   0  -4 -56 69.5653 397.277  78
   0   4 -56-190.358 477.309  68
   0  -4  56 318.324 377.930  34
   0  -4 -56-54.6512 428.938  32
   0   4  56 86.5022 416.564  28
   0  -4  56-209.663 547.498  12
   0  -4 -57 309.066 410.088  77
   0  -4 -57 353.151 384.308  78
   0   4 -57 196.804 524.394  73
   0   4 -57 206.869 410.209  70
   0  -4  57 222.675 488.231  12
   0  -4 -57 625.245 434.964  32
   0  -4  57 227.437 365.713  34
   0   4  57-109.620 373.906  28
   0   4 -58 4637.17 625.040  73
   0   4 -58 4133.51 540.361  70
   0  -4 -58 4845.78 540.129  77
   0  -4  58 4345.54 479.740  34
   0  -4 -58 4522.64 531.766  32
   0   4  58 3896.66 493.080  28
   0  -4 -58 4325.48 476.457  78
   0  -4  58 4867.98 581.881  12
   0  -4 -59 1657.92 441.007  32
   0   4  59 1016.82 346.029  28
   0  -4  59 1608.31 361.281  34
   0   4 -59 1181.75 413.305  70
   0   4 -59 1057.84 517.017  73
   0  -4 -59 1161.97 411.847  77
   0  -4 -59 1506.35 366.974  78
   0  -4 -59 1272.89 440.521  61
   0  -4  59 2092.45 498.089  12
   0  -4 -60 5065.25 431.237  78
   0  -4 -60 5508.96 523.751  77
   0   4  60 3418.55 442.769  71
   0   4 -60 5612.98 611.595  73
   0   4 -60 5109.80 509.064  70
   0  -4  60 5509.39 449.334  34
   0  -4 -60 5464.61 511.190  32
   0  -4 -60 5130.63 526.801  61
   0  -4  60 5475.38 568.323  12
   0   4 -61 668.294 491.446  73
   0   4  61 176.274 291.936  71
   0  -4 -61 111.263 307.843  74
   0   4 -61 136.373 371.229  70
   0  -4 -61 192.336 346.546  32
   0  -4  61 80.3172 273.687  34
   0  -4 -61 305.555 370.504  61
   0  -4  61-308.204 438.605  12
   0   4 -62 521.851 380.308  70
   0  -4 -62 565.189 336.807  32
   0  -4  62 787.522 274.923  34
   0  -4 -62 630.349 377.120  61
   0  -4  62 967.338 456.732  12
   0  -4  63 5813.79 498.909  12
   0   4 -63 6043.14 449.400  70
   0   5   0-109.907 504.720 105
   0  -5   0 212.124 403.823 107
   0  -5   0 272.144 812.942  99
   0   5   0 31.4833 625.180   1
   0  -5   0-83.2449 670.063  43
   0   5   0 269.040 842.682  92
   0   5   0-106.138 886.846  84
   0   5  -1 18778.6 954.472 105
   0  -5   1 18357.3 877.080 107
   0  -5   1 19546.5 2051.18  99
   0   5   1 18720.2 967.955 105
   0  -5  -1 17236.1 886.378 107
   0  -5  -1 19021.5 1927.53  99
   0   5   1 16667.9 1702.97   1
   0   5  -1 16878.5 1703.00   1
   0  -5  -1 18070.1 1786.79  49
   0  -5  -1 17432.9 1538.23  43
   0  -5   1 18371.1 1551.15  43
   0   5   1 17655.8 1702.92  92
   0   5   1 18259.6 1814.16  84
   0   5  -1 17840.5 1657.80  92
   0   5  -1 19230.8 1842.90  84
   0  -5   2 3948.18 517.674 107
   0   5   2 3572.78 601.218 105
   0   5  -2 4247.86 607.462 105
   0  -5   2 3249.48 1076.19  99
   0  -5  -2 3353.20 1127.91  99
   0   5  -2 3180.76 910.718   1
   0   5   2 2863.76 943.893   1
   0  -5  -2 2782.65 923.181  49
   0   5   2 2837.46 1053.34  46
   0  -5   2 3910.37 880.681  43
   0  -5  -2 2676.68 903.365  43
   0  -5  -2 3105.79 1096.23  94
   0   5   2 2266.94 883.214  92
   0   5  -2 3618.56 1037.30  84
   0   5   2 3204.00 1167.27  84
   0   5  -2 3847.43 992.131  92
   0  -5   3 3298.17 1124.35  99
   0   5   3 3342.72 619.147 105
   0  -5  -3 3235.56 1150.35  99
   0   5  -3 3520.67 540.697 105
   0  -5   3 3402.74 490.583 107
   0   5   3 3377.73 956.427   1
   0   5  -3 3203.29 880.749   1
   0  -5   3 3471.52 847.693  43
   0  -5  -3 2840.87 1038.38  49
   0   5   3 2693.10 1036.93  46
   0  -5  -3 3658.11 946.908  43
   0   5  -3 2610.32 937.695  92
   0   5  -3 2930.95 1027.31  84
   0   5   3 4041.84 1143.74  84
   0   5   3 2464.22 896.107  92
   0  -5  -3 2109.53 1070.84  94
   0   5   4 2021.50 531.168 105
   0  -5   4 2880.18 517.229 107
   0  -5   4 2940.27 1174.90  99
   0   5  -4 2962.04 545.897 105
   0   5  -4 2944.96 867.126   1
   0   5   4 2229.09 859.105   1
   0   5   4 2506.66 973.625  46
   0  -5  -4 2789.42 976.417  43
   0  -5  -4 2094.46 1044.61  49
   0  -5  -4 2183.54 1141.40  94
   0   5   4 2013.27 1123.36  84
   0   5  -4 3031.77 1033.32  84
   0   5  -4 3448.44 1012.59  92
   0   5   4 2172.17 995.178  92
   0  -5   5 29189.8 2357.51  99
   0  -5   5 29467.1 1111.53 107
   0   5   5 27957.4 1223.07 105
   0   5  -5 29821.1 1151.26 105
   0   5  -5 27212.6 2082.15   1
   0   5   5 24983.9 2138.25   1
   0   5   5 27648.8 2181.68  46
   0  -5  -5 30323.9 2332.64  49
   0  -5  -5 28294.2 1998.03  43
   0   5   5 28081.4 2223.30  92
   0   5  -5 31225.3 2200.90  84
   0  -5  -5 29496.2 2449.46  94
   0   5   5 30170.3 2343.25  84
   0  -5   6 3489.72 520.545 107
   0  -5   6 3411.63 1219.04  99
   0   5   6 2787.45 691.414 105
   0   5  -6 2470.73 876.100   1
   0   5   6 2034.69 902.556   1
   0  -5  -6 3299.02 1062.50  49
   0   5   6 4219.63 1064.60  46
   0  -5  -6 3099.96 1075.03  43
   0   5  -6 3271.02 1001.56  84
   0  -5  -6 3286.97 1174.10  94
   0   5   6 3185.88 1120.41  92
   0   5   6 2600.23 1223.64  84
   0  -5   7 6016.40 567.346 107
   0  -5   7 7528.12 1373.07  99
   0   5   7 6217.36 740.818 105
   0  -5  -7 7887.42 1237.68  43
   0  -5  -7 7812.66 1315.81  49
   0   5   7 4510.77 1121.25   1
   0   5  -7 7960.08 1290.47   1
   0   5   7 7541.81 1484.76  84
   0  -5  -7 7769.37 1496.76  94
   0   5   7 6927.86 1316.84  92
   0   5  -7 6938.07 1226.87  84
   0   5  -8 2368.84 863.315   1
   0   5  -8 4522.56 1046.86   4
   0  -5   8 3225.36 488.286 107
   0  -5   8 3562.80 1231.26  99
   0   5   8 4303.86 683.118 105
   0   5  -8 3385.34 985.017  21
   0  -5  -8 3419.67 1015.15  43
   0  -5  -8 4094.77 1125.93  49
   0   5  -8 4334.62 1061.17  84
   0   5   8 5213.55 1387.15  84
   0   5   8 3639.18 1154.09  92
   0  -5  -8 4011.92 1180.04  94
   0   5  -9 771.747 861.799   4
   0   5  -9 99.6424 618.726   1
   0  -5   9-65.0733 360.313 107
   0  -5   9 215.832 818.979  99
   0   5   9 423.674 631.008 105
   0   5  -9 732.588 829.504  21
   0  -5  -9-52.6677 735.540  49
   0  -5  -9 12.4274 711.387  43
   0   5   9-132.224 1159.91  84
   0   5   9 112.690 930.654  92
   0  -5  -9-517.198 946.780  94
   0   5  -9 548.966 756.475  84
   0   5 -10 723.889 672.784   1
   0   5 -10 971.521 898.577   4
   0   5  10 762.319 614.655 105
   0  -5  10 736.000 1076.20  99
   0  -5  10 921.684 386.764 107
   0   5 -10 585.967 756.270  21
   0  -5 -10 888.651 779.279  49
   0  -5 -10 755.521 761.411  43
   0   5  10 312.631 1019.90  84
   0   5  10 798.587 987.655  92
   0  -5 -10 130.828 1007.36  94
   0   5 -11 6207.55 1132.60   1
   0   5 -11 7583.02 1358.01   4
   0  -5  11 6448.79 606.937 107
   0   5  11 6064.13 799.348 105
   0  -5  11 7023.49 1609.72  99
   0   5 -11 7920.34 1276.77  21
   0  -5 -11 6834.49 1189.91  43
   0  -5 -11 5680.95 1285.68  49
   0   5  11 5835.87 1318.63  92
   0   5  11 5395.10 1325.08  84
   0  -5 -11 5332.93 1276.12  94
   0   5 -12 39374.1 2600.81   4
   0   5 -12 37919.6 2454.07   1
   0   5  12 38531.8 1542.22 105
   0  -5  12 39211.0 1262.43 107
   0   5 -12 38158.0 2522.00  21
   0  -5 -12 38903.2 2702.48  49
   0   5  12 36480.2 2649.84  92
   0  -5 -12 40272.3 2884.08  94
   0   5  12 38773.2 2880.20  84
   0   5 -13 1242.47 635.362   1
   0   5 -13 1949.56 995.599   4
   0  -5  13 1882.94 465.620 107
   0   5  13 2093.96 704.677 105
   0   5 -13 1398.13 855.851  21
   0  -5 -13 2413.53 1026.91  49
   0  -5 -13 1624.40 1146.99  94
   0   5  13 2278.26 1106.77  92
   0   5 -14 5181.21 1035.50   1
   0   5 -14 5163.67 1211.76   4
   0   5  14 5597.29 792.628 105
   0  -5  14 5117.88 541.824 107
   0   5 -14 4233.53 1139.41  21
   0  -5 -14 5299.58 1269.38  49
   0   5  14 5070.29 1306.65  92
   0  -5 -14 3972.68 1334.11  94
   0   5 -15 34.6891 887.589   4
   0   5  15 467.559 645.712 105
   0  -5  15 199.032 378.217 107
   0   5 -15 25.3449 859.828  21
   0  -5 -15-351.914 805.548  49
   0  -5 -15 360.058 1057.96  94
   0   5  15-79.5179 972.933  92
   0   5 -16 17661.9 1944.61   4
   0   5  16 15193.3 1060.12 105
   0  -5  16 15931.4 846.940 107
   0   5 -16 16624.2 1835.90  21
   0  -5 -16 16759.2 1938.03  49
   0   5  16 14241.9 1888.49  92
   0  -5  16 14100.1 1677.67  80
   0   5 -17 10381.9 1665.93   4
   0   5  17 11816.2 985.146 105
   0  -5  17 10543.9 713.619 107
   0   5 -17 10569.2 1554.88  21
   0  -5 -17 11648.1 1682.44  49
   0   5  17 12286.2 1830.69  92
   0  -5  17 9784.98 1468.68  80
   0   5 -18 20415.3 2125.27   4
   0   5  18 20714.5 1220.25 105
   0  -5  18 19061.1 914.258 107
   0   5  18 21147.6 2207.15  97
   0   5 -18 19628.5 1960.00  21
   0  -5 -18 22078.3 2173.08  49
   0   5  18 21450.5 2286.62  92
   0  -5  18 18162.6 1901.97  80
   0   5 -19 797.929 975.737   4
   0   5  19 44.7998 674.230 105
   0   5  19-572.652 1088.65  97
   0  -5  19 53.4441 332.078 107
   0   5 -19 289.003 917.951  21
   0  -5 -19-107.243 868.440  49
   0  -5  19 449.155 812.127  80
   0   5  19-288.739 1136.08  92
   0   5  19 586.074 892.582  90
   0   5 -20 1292.28 1002.77   4
   0   5  20 983.331 928.417  97
   0  -5  20 691.327 385.361 107
   0   5  20 665.725 716.834 105
   0   5 -20 480.207 883.696  21
   0  -5 -20 536.447 840.181  49
   0  -5  20 28.2843 948.302  80
   0   5  20 1282.25 1035.21  90
   0   5  20 1237.63 1257.49  92
   0   5 -21 3214.28 1267.41   4
   0   5  21 4929.78 857.361 105
   0   5  21 5467.11 1433.40  97
   0   5 -21 4309.98 1199.87  21
   0  -5 -21 4620.05 1265.21  49
   0  -5  21 3152.95 1093.28  80
   0   5  21 4253.37 1209.71  90
   0   5  22 12706.5 1935.28  97
   0   5  22 15236.3 1157.22 105
   0   5 -22 14785.0 1964.85   4
   0  -5 -22 16467.6 2014.22  49
   0   5  22 15640.4 1935.95  90
   0  -5  22 11648.7 1664.41  80
   0   5  23 421.431 704.290 105
   0   5  23 449.031 1093.05  97
   0   5 -23 276.935 1089.95   4
   0  -5 -23 421.659 777.942  49
   0  -5  23 738.420 883.742  80
   0   5  23 682.584 968.146  90
   0   5  24 243.242 1039.16  97
   0   5  24 505.987 711.407 105
   0   5 -24 140.458 1063.93   4
   0  -5 -24 378.218 886.866  49
   0  -5  24-537.916 871.799  80
   0   5  24-62.0755 903.621  90
   0   5  25 11195.3 1877.16  97
   0   5 -25 11245.5 1908.87   4
   0  -5 -25 13678.9 1905.74  49
   0  -5  25 10843.5 1726.76  80
   0   5  25 13533.9 1891.66  90
   0   5  26 235.098 1191.89  97
   0  -5  26 989.149 937.099  80
   0   5  26-118.171 1014.43  90
   0  -5 -26-201.050 965.495  49
   0   5 -26 23.0211 1185.80  46
   0   5 -26 389.695 999.626   4
   0   5  27 10461.9 1890.72  97
   0  -5  27 10225.7 1693.20  80
   0   5  27 10275.6 1712.27  90
   0  -5 -27 11947.5 902.895  38
   0  -5  27 12166.4 900.909  34
   0   5 -27 11832.9 990.842  68
   0  -5 -27 11036.3 849.608  53
   0  -5 -27 12209.4 958.301  52
   0   5 -27 11719.4 927.633  24
   0  -5 -28 10924.5 1081.06  16
   0  -5  28 14643.4 1030.90  12
   0   5 -28 13303.8 979.978  24
   0   5  28 13021.3 2116.26  97
   0   5  28 13305.3 1953.67  90
   0  -5  28 13349.4 906.678  34
   0  -5 -28 13114.3 927.573  38
   0   5 -28 14756.3 1051.58  27
   0   5 -28 12659.8 859.525  33
   0   5 -28 15187.2 945.284  70
   0   5 -28 14136.0 1004.01  73
   0   5 -28 15404.2 1132.33  68
   0  -5 -28 12926.6 903.887  56
   0  -5 -28 13000.2 965.954  53
   0  -5 -29 4270.96 862.000  16
   0   5 -29 7031.64 834.133  24
   0  -5  29 6380.79 815.364  12
   0   5  29 4838.64 1614.12  97
   0   5  29 5236.87 1347.73  90
   0  -5  29 6731.51 730.134  34
   0   5 -29 6580.58 875.717  27
   0   5 -29 6786.56 685.161  33
   0  -5 -29 5347.35 702.947  38
   0   5 -29 7755.29 924.605  68
   0   5 -29 7629.24 791.154  70
   0   5 -29 6959.60 792.376  73
   0  -5 -29 6358.14 716.359  56
   0  -5 -29 6124.93 728.994  53
   0  -5  30 10779.2 919.590  12
   0   5 -30 11700.6 968.775  24
   0   5  30 12732.2 2095.79  97
   0   5  30 9820.25 1810.59  90
   0   5 -30 10611.8 815.886  33
   0  -5 -30 12740.4 949.203  38
   0  -5  30 10340.5 870.436  34
   0   5 -30 10722.7 955.088  27
   0   5 -30 12139.6 967.387  73
   0   5 -30 12549.6 1073.36  68
   0   5 -30 11819.3 918.454  70
   0  -5 -30 11071.3 869.544  56
   0  -5 -30 12456.4 947.662  53
   0   5 -31 15391.1 1076.73  24
   0  -5  31 18178.9 1137.14  12
   0   5  31 12446.3 2098.16  97
   0   5  31 14716.8 2091.94  90
   0  -5  31 14974.8 997.167  34
   0   5 -31 16043.4 954.462  33
   0  -5 -31 15241.7 1013.17  38
   0   5 -31 16383.4 1148.29  27
   0   5 -31 15590.9 994.880  70
   0   5 -31 15645.5 1132.39  68
   0   5 -31 15557.6 1084.63  73
   0  -5 -31 14266.8 960.515  56
   0  -5 -31 15736.0 1025.73  53
   0  -5  32 14781.9 1127.75  12
   0   5 -32 16742.3 1133.12  24
   0   5  32 15831.3 2370.38  97
   0   5  32 15473.5 2065.66  90
   0   5 -32 16325.2 969.457  33
   0  -5  32 17086.4 1026.79  34
   0   5 -32 16519.2 1125.41  27
   0  -5 -32 11083.2 1053.20  38
   0   5 -32 17009.5 1049.68  70
   0   5 -32 17474.9 1128.37  73
   0   5 -32 17346.3 1209.83  68
   0  -5 -32 14546.1 981.932  56
   0  -5 -32 15679.5 1061.83  53
   0   5  33 16537.0 2356.98  97
   0   5  33 18449.6 2255.04  90
   0   5 -33 13850.6 1061.43  27
   0  -5  33 15416.4 993.080  34
   0   5 -33 14500.3 920.209  33
   0  -5 -33 16416.1 1056.37  38
   0   5 -33 15772.6 1043.28  70
   0   5 -33 16920.1 1227.95  68
   0   5 -33 15968.8 1105.98  73
   0  -5 -33 14224.7 960.596  56
   0  -5 -33 17850.0 1089.67  53
   0   5 -33 14187.4 1069.83  24
   0  -5  33 13066.7 1064.91  12
   0   5 -34-40.7533 528.041  24
   0  -5  34 325.032 625.045  12
   0   5  34 465.342 1136.65  97
   0   5  34 58.2017 1160.50  90
   0   5 -34 19.3862 378.620  33
   0  -5  34 15.3245 470.949  34
   0   5 -34 18.4871 676.074  27
   0  -5 -34-107.220 498.199  38
   0   5 -34 93.8534 616.517  68
   0   5 -34-197.995 542.979  70
   0   5 -34 6.38797 492.449  73
   0  -5 -34-255.815 475.453  56
   0  -5 -34 297.758 539.803  53
   0   5 -35-304.873 626.296  24
   0  -5  35-73.7538 613.909  12
   0   5  35 480.430 1251.28  97
   0   5  35 84.8948 1098.48  90
   0   5 -35-212.548 623.910  27
   0  -5  35 102.208 480.603  34
   0   5 -35-143.490 399.706  33
   0  -5 -35 38.0551 560.231  38
   0   5 -35 349.514 582.173  70
   0   5 -35 349.072 539.850  73
   0   5 -35 770.433 740.770  68
   0  -5 -35-10.5666 421.763  54
   0  -5 -35 8.82548 471.604  56
   0  -5 -35-112.410 541.425  53
   0  -5 -36 17578.9 2430.47 102
   0   5  36 17156.1 2427.38  97
   0   5  36 15241.4 2137.42  90
   0  -5 -36 17123.6 1075.03  38
   0  -5  36 16647.5 1046.71  34
   0   5 -36 16308.2 1115.73  27
   0   5 -36 15789.8 944.944  33
   0   5 -36 18376.5 1107.94  70
   0   5 -36 15967.5 1173.27  68
   0   5 -36 16541.5 1150.13  73
   0  -5 -36 17110.3 1003.80  54
   0  -5 -36 17994.5 1047.69  56
   0  -5 -36 13957.1 1117.18  53
   0  -5  36 13806.2 1108.39  12
   0   5  37 2572.54 1402.12  97
   0  -5 -37 3031.04 1359.51 102
   0  -5 -37 2696.25 770.612  29
   0  -5  37 2634.60 587.567  34
   0   5 -37 2083.58 663.923  27
   0   5 -37 2530.77 511.373  33
   0  -5 -37 3257.56 685.712  38
   0  -5  37 3512.51 774.610  12
   0   5 -37 2503.77 671.197  70
   0   5 -37 2871.87 822.905  68
   0   5 -37 2467.51 701.089  73
   0  -5 -37 3056.14 612.102  56
   0  -5 -37 2552.87 521.055  54
   0  -5 -37 2027.51 632.670  53
   0  -5  38 22900.5 1188.74  34
   0  -5 -38 26153.0 1278.71  38
   0   5 -38 24121.8 1136.64  33
   0  -5 -38 19985.9 1308.29  29
   0   5 -38 21498.0 1231.44  27
   0   5  38 22149.0 2684.12  97
   0  -5 -38 22725.0 2662.80 102
   0   5 -38 23501.7 1382.34  68
   0   5 -38 23527.9 1307.47  73
   0   5 -38 24900.3 1253.23  70
   0  -5 -38 24564.6 1168.96  54
   0  -5 -38 22391.0 1152.24  56
   0  -5  38 20280.9 1264.25  12
   0  -5 -39 5672.35 867.554  29
   0  -5  39 5774.47 712.730  34
   0   5 -39 4927.92 768.622  27
   0  -5 -39 6800.03 774.492  38
   0   5 -39 5811.22 638.469  33
   0   5  39 6527.81 1735.48  97
   0  -5 -39 6620.30 1625.41 102
   0   5 -39 5901.95 842.946  73
   0  -5 -39 6332.42 878.551  78
   0   5 -39 6107.81 897.281  68
   0   5 -39 6050.43 787.069  70
   0  -5 -39 5933.60 698.958  56
   0  -5  39 5227.84 885.099  12
   0  -5  40 19834.5 1132.52  34
   0   5 -40 20848.9 1041.01  33
   0  -5 -40 21650.3 1287.09  29
   0  -5 -40 23075.1 1231.52  38
   0   5 -40 19072.7 1156.59  27
   0  -5 -40 20330.4 2499.25 102
   0   5  40 21884.7 2636.68  97
   0  -5 -40 20678.9 1289.82  78
   0   5 -40 19758.3 1239.25  73
   0   5 -40 19452.3 1113.15  70
   0   5 -40 20471.0 1326.10  68
   0  -5 -40 20939.1 1131.44  56
   0  -5  40 20105.8 1217.92  12
   0   5  40 20022.2 1277.48  15
   0  -5  41 11131.6 891.978  34
   0  -5 -41 8999.12 988.109  29
   0   5 -41 10109.7 898.760  27
   0   5 -41 11257.1 794.106  33
   0   5  41 10074.6 1976.79  97
   0  -5 -41 11020.0 1979.56 102
   0   5 -41 10851.7 893.666  70
   0   5 -41 10920.6 989.604  73
   0  -5 -41 11704.0 998.589  78
   0   5 -41 10319.7 1013.57  68
   0  -5 -41 11372.3 844.402  56
   0   5  41 11369.8 1005.77  15
   0  -5  41 11796.3 992.207  12
   0  -5  42 867.019 648.628  12
   0   5 -42 88.6258 569.332  27
   0  -5 -42 507.290 667.893  29
   0   5 -42 367.779 376.773  33
   0  -5  42 396.186 501.289  34
   0   5  42 119.842 894.363  98
   0  -5 -42 922.453 1202.91 102
   0   5 -42 904.874 591.357  70
   0  -5 -42 429.336 564.947  78
   0   5 -42 395.324 646.748  73
   0   5 -42 237.883 657.650  68
   0  -5 -42 315.858 483.617  56
   0   5  42-207.320 574.038  15
   0  -5  43 4552.50 805.986  12
   0   5 -43 4582.63 553.621  33
   0   5 -43 4758.78 731.974  27
   0  -5  43 4155.77 611.894  34
   0  -5 -43 5143.80 790.941  29
   0  -5 -43 5337.46 1587.33 102
   0   5  43 3324.35 1170.15  98
   0   5 -43 4218.10 765.476  73
   0  -5 -43 4388.98 750.168  78
   0   5 -43 4260.41 855.601  68
   0   5 -43 4406.69 689.800  70
   0  -5 -43 4930.30 660.518  56
   0   5  43 4280.44 759.728  15
   0  -5  44 581.373 667.754  12
   0  -5 -44 1246.12 619.223  29
   0  -5  44 542.836 488.697  34
   0   5  44 366.864 923.303  98
   0  -5 -44 281.720 945.335 102
   0   5 -44 1005.30 727.592  68
   0   5 -44 564.836 498.388  70
   0   5 -44 434.654 622.072  73
   0  -5 -44 574.757 533.469  78
   0  -5 -44 664.328 458.346  56
   0   5  44 1001.20 582.010  15
   0  -5  45 2004.03 664.064  12
   0  -5 -45 1556.02 627.180  29
   0  -5  45 1818.80 497.212  34
   0  -5 -45 1526.22 1244.65 102
   0   5 -45 1423.89 587.295  70
   0  -5 -45 1804.63 612.918  78
   0   5 -45 2094.99 759.895  68
   0   5 -45 1264.86 670.149  73
   0  -5 -45 1980.50 500.642  56
   0   5  45 2200.33 616.544  15
   0  -5  46 7399.17 737.484  34
   0  -5 -46 7836.29 853.684  29
   0  -5 -46 7699.93 1616.23 102
   0  -5 -46 8170.94 808.255  78
   0   5 -46 6998.14 722.006  70
   0   5 -46 7415.10 837.350  73
   0   5 -46 8094.93 910.870  68
   0  -5 -46 8187.57 735.165  56
   0  -5  46 7147.24 860.728  12
   0   5  46 7925.90 806.612  15
   0  -5 -47 172.917 569.424  29
   0  -5  47-51.8298 420.153  34
   0   5  47 5.70692 494.179  15
   0   5 -47-277.964 663.186  68
   0  -5 -47 141.287 520.027  78
   0   5 -47 216.207 571.431  73
   0   5 -47-215.728 528.765  70
   0  -5 -47 25.3021 427.004  56
   0  -5  47-210.697 582.981  12
   0  -5  48-462.271 584.127  12
   0   5  48-456.762 596.990  28
   0  -5 -48 391.004 537.102  29
   0  -5  48-55.1065 433.153  34
   0   5  48-104.243 465.547 108
   0  -5 -48-26.0662 492.352  78
   0   5 -48-35.2324 642.728  68
   0   5 -48-34.3751 611.055  73
   0   5 -48 106.578 470.948  70
   0  -5 -48 42.2842 412.385  56
   0   5  48 228.274 475.970  15
   0  -5  49 2201.32 633.468  12
   0  -5 -49 2340.74 609.820  29
   0  -5  49 2210.72 508.797  34
   0   5  49 1942.30 634.204  28
   0   5  49 2413.46 579.030 108
   0   5 -49 2266.54 664.474  73
   0  -5 -49 2046.67 551.151  78
   0   5 -49 2447.75 547.675  70
   0   5 -49 1660.93 702.747  68
   0  -5 -49 2049.00 565.730  77
   0  -5 -49 2629.98 498.780  56
   0   5  49 2179.13 524.300  15
   0  -5  50-306.593 560.003  12
   0   5  50-90.4277 467.224 108
   0   5  50 13.4699 503.465  28
   0  -5  50 227.402 400.309  34
   0   5 -50-34.6748 581.980  68
   0   5 -50-36.4958 471.086  70
   0  -5 -50-63.7598 445.246  77
   0  -5 -50-65.3060 445.422  78
   0   5 -50-199.287 587.547  73
   0  -5 -50 76.5174 381.916  56
   0   5  50 180.820 432.158  15
   0   5  51 4060.87 618.367 108
   0  -5 -51 4242.94 578.918  78
   0  -5  51 4347.10 536.476  34
   0   5  51 3107.75 622.673  28
   0  -5 -51 3756.38 579.719  77
   0   5 -51 4044.04 681.245  73
   0   5 -51 3565.52 674.087  68
   0   5 -51 3713.04 565.137  70
   0  -5 -51 4508.28 536.908  56
   0  -5  51 4029.37 629.909  12
   0  -5 -52 5332.00 597.918  78
   0  -5  52 5239.57 543.839  34
   0   5  52 4407.32 649.315  28
   0   5 -52 4772.45 562.563  70
   0  -5 -52 5901.00 626.027  77
   0   5 -52 4413.75 675.275  73
   0   5 -52 4084.88 673.114  68
   0  -5 -52 5882.13 553.511  56
   0  -5  52 5486.64 640.916  12
   0  -5 -53 8395.84 655.547  78
   0   5 -53 7554.82 748.342  73
   0   5 -53 5871.16 693.023  68
   0   5 -53 6721.26 591.513  70
   0  -5 -53 7989.67 660.179  77
   0   5  53 6922.62 685.028  28
   0  -5  53 8014.94 600.448  34
   0  -5 -53 7965.69 591.234  56
   0  -5  53 8286.21 686.615  12
   0   5 -54 531.619 392.021  70
   0  -5 -54 531.781 376.433  78
   0  -5 -54 316.696 391.401  77
   0   5 -54 455.643 494.687  73
   0  -5 -54 414.944 410.709  32
   0   5  54 431.662 430.528  28
   0  -5  54 237.847 331.620  34
   0  -5  54 271.927 463.457  12
   0   5 -55 295.578 385.734  70
   0   5 -55 103.859 448.090  73
   0  -5 -55 611.858 380.430  78
   0  -5 -55 453.667 380.247  77
   0  -5  55 233.400 436.391  12
   0  -5 -55 176.908 374.692  32
   0   5  55 342.175 390.902  28
   0  -5  55 263.923 313.040  34
   0  -5 -56 4836.85 505.515  77
   0  -5  56 4856.38 422.883  66
   0   5 -56 5312.28 484.930  70
   0  -5  56 5924.08 457.445  34
   0   5  56 4093.33 486.843  28
   0  -5 -56 5262.94 516.670  32
   0  -5 -56 5284.96 468.951  78
   0  -5  56 5789.58 543.519  12
   0  -5  57 5185.34 404.331  66
   0   5 -57 5181.06 473.040  70
   0  -5 -57 6035.34 522.555  77
   0  -5 -57 6433.31 535.235  32
   0  -5  57 5709.71 419.491  34
   0   5  57 4545.03 447.891  28
   0  -5 -57 6109.93 457.325  78
   0  -5  57 4778.56 530.995  12
   0  -5 -58 6662.56 507.262  32
   0  -5  58 5383.38 382.696  34
   0  -5 -58 6835.59 552.984  61
   0  -5 -58 6614.08 518.981  77
   0  -5 -59 8682.02 509.256  32
   0  -5 -59 7157.43 497.734  77
   0  -5 -59 8476.05 550.402  61
   0  -5  59 4386.82 485.872  12
   0   5 -59 3903.15 518.186  23
   0  -6   0 1019.91 1478.73  94
   0   6   0 428.958 779.703   1
   0   6   0 1079.07 1045.96  46
   0  -6   0 704.198 1060.48  49
   0   6   0 1421.85 700.750 105
   0  -6  -1 14887.7 2110.50  94
   0  -6   1 15193.4 2190.12  94
   0   6  -1 15193.6 1828.85   1
   0   6   1 15628.8 1851.41   1
   0   6   1 13892.5 1940.41  46
   0  -6   1 18185.9 2087.80  49
   0   6  -1 16435.4 2068.06  46
   0  -6  -1 18365.1 2151.30  49
   0  -6   1 16178.7 2042.09  99
   0   6  -1 18138.7 1095.15 105
   0   6   1 16762.4 1067.27 105
   0  -6   2 6910.26 1714.43  94
   0  -6  -2 8725.53 1760.92  94
   0   6   2 7888.48 1442.16  92
   0   6  -2 6101.75 1207.59   1
   0   6   2 5632.15 1283.00   1
   0  -6   2 8243.68 1523.15  49
   0   6  -2 7591.11 1595.67  46
   0  -6  -2 8807.97 1658.03  49
   0   6  -2 9473.82 865.758 105
   0  -6   2 8300.68 1606.47  99
   0   6   2 9649.48 927.150 105
   0  -6  -3 1743.94 1236.50  94
   0  -6   3 1573.63 1232.38  94
   0   6   3 1544.12 886.042  92
   0   6   3 1175.29 930.328   1
   0  -6   3 588.815 1023.09  49
   0  -6  -3 1673.60 1007.11  49
   0   6  -3 684.495 1033.75  46
   0  -6   3 1600.87 1189.04  99
   0   6  -3 2176.45 636.637 105
   0   6   3 2429.70 722.809 105
   0  -6  -4 10757.3 1908.83  94
   0   6   4 9607.27 1512.37  92
   0   6   4 9789.40 1552.10   1
   0  -6   4 12290.0 1681.59  49
   0   6  -4 10969.6 1907.10  46
   0  -6  -4 12910.3 1821.66  49
   0  -6   4 11438.3 1818.55  99
   0   6   4 12050.4 992.948 105
   0   6  -4 11689.8 938.820 105
   0  -6  -5 7040.53 1656.14  94
   0   6   5 9157.86 1558.75  92
   0   6   5 4415.56 1215.54   1
   0   6  -5 6581.50 1515.28  46
   0  -6  -5 6155.81 1418.36  49
   0   6  -5 7664.53 847.393 105
   0   6   5 9489.47 957.261 105
   0  -6   5 12975.6 904.147 107
   0  -6   5 12972.5 2104.57  99
   0   6   6 42211.0 2944.64  92
   0  -6  -6 43036.4 3292.78  94
   0   6   6 36839.4 2806.39   1
   0  -6  -6 44723.4 3120.95  49
   0   6  -6 38924.1 3144.55  46
   0  -6   6 44455.1 1482.51 107
   0   6   6 42351.1 1653.40 105
   0  -6   6 39094.9 3108.45  99
   0   6   7 18713.3 2171.26  92
   0  -6  -7 17941.2 2334.22  94
   0   6   7 17327.8 2169.96   1
   0   6  -7 14233.2 2102.21  46
   0  -6  -7 17099.2 2081.62  49
   0   6   7 17633.7 1179.99 105
   0  -6   7 21746.3 1098.44 107
   0  -6   7 17386.8 2601.48  99
   0   6   8 23965.8 2302.48  92
   0  -6  -8 24251.1 2593.83  94
   0   6   8 24303.0 2346.50   1
   0  -6  -8 29420.8 2604.15  49
   0   6  -8 24879.2 2628.49  46
   0  -6   8 24352.2 2510.11  99
   0  -6   8 30179.3 1221.80 107
   0   6   8 26352.8 1380.72 105
   0  -6  -9 16671.7 2299.22  94
   0   6   9 15671.1 2005.53  92
   0   6   9 16191.5 1982.04   1
   0  -6  -9 17224.6 2247.84  49
   0   6  -9 14871.5 2128.52  46
   0  -6   9 28525.8 2980.51  99
   0   6   9 16962.6 1167.53 105
   0  -6   9 29500.2 1257.32 107
   0   6  10 60601.0 3673.35  92
   0  -6 -10 62142.8 3958.43  94
   0   6  10 61328.4 3674.94   1
   0   6 -10 63871.7 4097.28  46
   0  -6 -10 65083.6 3837.71  49
   0  -6  10 62111.2 3841.44  99
   0  -6  10 67008.6 1804.71 107
   0   6  10 63441.8 2090.33 105
   0   6  11 1653.85 1240.94  92
   0  -6 -11 261.369 1077.97  94
   0   6  11 195.908 1182.21   1
   0  -6 -11 40.1494 933.295  49
   0   6 -11-299.818 1191.39  46
   0   6  11 2148.31 833.144 105
   0  -6  11 1764.12 526.695 107
   0   6  12 15544.9 2054.15  92
   0  -6 -12 18142.3 2339.57  94
   0  -6  12 16325.1 911.182 107
   0   6  12 17039.2 1200.09 105
   0  -6 -12 16543.6 2078.34  49
   0   6 -12 14945.5 2180.87  46
   0   6  12 14016.6 1865.24   1
   0  -6 -13 33219.8 1353.90   9
   0   6  13 30697.6 2707.60   1
   0  -6  13 32897.4 1279.66 107
   0  -6  13 32262.9 2900.45  99
   0   6  13 34532.3 1588.20 105
   0   6  13 33236.9 2813.82  92
   0  -6 -13 32632.1 3009.99  94
   0   6 -13 34450.2 1518.53  27
   0  -6  13 27463.3 1272.54  12
   0  -6 -13 34763.0 1388.48  53
   0  -6 -13 36911.9 2944.63  49
   0  -6 -13 35156.7 1417.69  52
   0  -6 -14 180.482 583.676   9
   0  -6  14 754.477 673.770  12
   0   6  14-351.628 915.624   1
   0   6  14 1026.90 797.631 105
   0  -6  14 2555.11 1414.14  99
   0   6  14 1105.97 1187.67  97
   0   6  14 103.055 1050.81  92
   0  -6  14 261.471 489.658  34
   0   6 -14 1485.48 755.063  27
   0  -6 -14 175.654 844.722  12
   0  -6 -14 520.101 494.071  52
   0   6  15 3014.93 1120.36   1
   0  -6  15 23841.7 2679.15  99
   0   6  15 5472.53 1415.26  97
   0   6  15 7045.59 1031.33 105
   0   6  15 4874.81 1458.33  92
   0   6 -15 5506.97 967.734  27
   0  -6  15 5910.80 730.957  34
   0   6 -15 5288.44 860.961  68
   0  -6 -15 387.512 666.795  12
   0  -6  15 18906.5 1131.22  12
   0  -6 -15 3593.51 687.045  16
   0  -6 -15 3761.96 627.667  53
   0  -6 -15 5899.48 735.306  52
   0  -6 -16 44886.3 1722.35   9
   0   6  16 56763.8 2032.41 105
   0   6  16 50735.5 3401.86  97
   0  -6  16 60702.9 3853.62  99
   0   6  16 48891.1 3241.91  90
   0  -6  16 51404.3 1735.20  34
   0   6 -16 50655.4 1855.25  27
   0  -6  16 50872.1 1575.73  66
   0   6 -16 50013.4 1814.96  68
   0  -6 -16 53741.2 1853.74  16
   0  -6  16 51560.0 1765.47  12
   0  -6 -16 57069.2 1774.88  52
   0  -6 -16 52310.1 1696.56  53
   0  -6 -17 29235.7 1382.75   9
   0  -6  17 16997.2 2263.43  99
   0   6  17 14535.4 2118.09  97
   0   6  17 14507.3 1192.30 105
   0   6  17 12976.5 1847.34  90
   0   6 -17 16235.4 1195.41  27
   0  -6  17 23629.2 1344.18  34
   0  -6 -17 30351.8 1450.71  67
   0  -6  17 18623.4 988.461  66
   0   6 -17 13924.3 1086.49  68
   0  -6 -17 18146.2 1161.82  16
   0  -6 -17 3010.62 947.192  12
   0  -6  17 35138.3 1510.71  12
   0  -6 -17 18842.2 1190.09  52
   0  -6 -17 23339.7 1337.83  53
   0  -6 -18 24946.6 1374.55   9
   0   6  18 29981.2 2735.56  97
   0   6  18 30576.5 1564.49 105
   0  -6  18 29385.2 2762.54  99
   0   6  18 32965.2 2718.11  90
   0   6 -18 30991.7 1474.08  27
   0  -6  18 29987.9 1330.38  34
   0  -6  18 21693.2 1134.69  66
   0   6 -18 30443.2 1450.60  68
   0   6  18 34096.5 1735.27  25
   0  -6 -18 32955.4 1456.19  16
   0  -6  18 28843.6 1313.52  12
   0  -6 -18 30724.2 1405.12  52
   0  -6 -18 27505.9 1295.22  53
   0  -6  19 5535.88 1731.34  99
   0   6  19 1211.19 767.749 105
   0   6  19 934.911 1204.95  97
   0   6  19 663.852 1206.46  90
   0  -6  19 1213.67 601.085  34
   0   6 -19 1773.24 728.626  27
   0   6 -19 1287.42 688.289  68
   0  -6 -19 980.716 620.604  16
   0   6  19 1232.40 789.926  25
   0  -6  19 6288.39 844.492  12
   0  -6 -19 1564.33 671.061  52
   0  -6 -19 1289.80 602.779  53
   0  -6  20 37716.1 3276.38  99
   0   6  20 37670.1 1736.35 105
   0   6  20 36956.6 3116.31  97
   0   6  20 33777.0 2824.74  90
   0   6 -20 35169.3 1576.75  27
   0  -6  20 34896.4 1476.81  34
   0  -6  20 39749.5 1407.63  66
   0   6 -20 35418.8 1594.40  68
   0  -6 -20 38794.3 1544.00  52
   0  -6 -20 37555.1 1483.51  53
   0  -6  20 42202.3 1645.67  12
   0   6  20 36847.4 1766.16  25
   0  -6 -20 41513.6 1680.27  16
   0  -6 -21 21021.4 1271.81  16
   0   6  21 23677.4 1517.41  25
   0   6  21 24662.3 2621.94  97
   0  -6  21 21671.4 2521.62  99
   0   6  21 23733.0 2441.46  90
   0  -6 -21 22446.4 1142.07  38
   0   6 -21 22410.5 1340.65  27
   0  -6  21 22612.0 1197.40  34
   0   6 -21 21322.1 1293.95  68
   0  -6 -21 20306.8 1115.54  56
   0  -6 -21 23191.4 1232.53  52
   0  -6 -21 21743.8 1190.15  53
   0  -6 -22 51839.7 1947.25  16
   0   6  22 56873.8 2141.86  25
   0  -6  22 46198.8 1654.34  12
   0   6  22 50905.1 3583.57  97
   0  -6  22 38856.9 3480.15  99
   0   6  22 49499.4 3348.09  90
   0  -6 -22 43660.1 1647.64  38
   0  -6  22 49062.8 1743.52  34
   0   6 -22 49528.8 1863.08  27
   0  -6  22 41273.6 1555.33  66
   0   6 -22 49022.1 1872.68  68
   0  -6 -22 49512.8 1682.32  56
   0  -6 -22 47039.2 1707.17  53
   0  -6 -22 51584.7 1782.96  52
   0   6  23 3395.09 830.524  25
   0  -6 -23 3922.74 752.371  16
   0  -6  23 2756.87 749.619  12
   0  -6  23 2515.85 1216.36  99
   0   6  23 3567.00 1376.28  97
   0   6  23 2334.34 1234.25  90
   0   6 -23 3863.15 855.766  27
   0  -6  23 4706.39 791.277  34
   0  -6 -23 4463.80 779.447  38
   0   6 -23 2722.83 725.798  68
   0  -6  23 2879.16 530.162  66
   0  -6 -23 3315.13 593.530  56
   0  -6 -23 3465.41 868.398  53
   0  -6 -23 4469.07 717.964  52
   0   6  24-104.589 768.772  25
   0  -6 -24-199.062 504.226  16
   0   6  24 721.365 1053.41  97
   0  -6  24 1380.36 1161.92  99
   0   6  24-1236.17 1275.78  90
   0  -6  24 651.070 538.666  34
   0   6 -24 1247.50 774.915  27
   0  -6 -24 119.401 504.068  38
   0   6 -24 56.2770 658.317  68
   0  -6 -24 285.507 458.057  56
   0  -6 -24 295.303 481.305  53
   0  -6 -25 30767.0 1543.93  16
   0   6  25 31046.4 1648.81  25
   0  -6  25 22405.6 1346.82  12
   0   6  25 28792.3 2827.04  97
   0   6  25 27875.2 2627.67  90
   0   6 -25 32272.2 1527.13  27
   0  -6  25 29973.9 1358.93  34
   0  -6 -25 28821.3 1290.55  38
   0  -6  25 25584.7 1143.75  66
   0   6 -25 30760.0 1503.26  68
   0  -6 -25 30471.0 1315.15  56
   0  -6 -25 30407.8 1355.24  53
   0   6  26 844.439 762.378  25
   0  -6 -26 391.703 583.819  16
   0  -6  26 921.907 622.805  12
   0   6  26 455.302 1167.41  97
   0   6  26-751.627 887.390  90
   0   6 -26 234.504 642.438  27
   0  -6 -26 236.345 528.292  38
   0  -6  26 554.930 569.807  34
   0  -6  26 563.383 457.147  66
   0   6 -26 169.860 667.361  68
   0  -6 -26-37.6425 470.465  56
   0  -6 -26 87.0372 581.676  53
   0   6  27 2041.56 789.887  25
   0  -6 -27 869.169 647.613  16
   0  -6  27 1360.26 654.066  12
   0   6  27 1387.57 1225.94  97
   0   6  27 1549.05 1162.22  90
   0  -6  27 2530.74 558.545  34
   0   6 -27 2073.15 741.314  27
   0  -6 -27 2102.40 610.088  38
   0   6 -27 2097.12 756.912  68
   0  -6  27 1967.49 471.292  66
   0  -6 -27 2207.32 518.956  56
   0  -6 -27 1974.21 616.148  53
   0  -6 -28-120.714 620.322  16
   0   6  28 133.668 686.885  25
   0  -6  28 2072.72 697.920  12
   0   6  28 347.723 1029.95  97
   0   6  28-651.717 1108.49  90
   0   6 -28 215.790 677.582  27
   0  -6  28-50.8175 489.796  34
   0  -6 -28-33.0986 531.855  38
   0  -6  28 450.366 451.068  66
   0   6 -28-396.109 747.397  68
   0  -6 -28 443.902 469.450  56
   0  -6 -28 196.431 576.634  53
   0  -6  29 7521.42 824.244  12
   0   6  29 6547.94 992.213  25
   0   6  29 5671.14 1706.23  97
   0   6  29 5882.72 1504.67  90
   0   6 -29 6176.36 872.075  27
   0  -6  29 6820.71 777.128  34
   0  -6 -29 5199.09 719.694  38
   0  -6  29 5267.69 672.885  66
   0   6 -29 7503.09 985.827  68
   0   6 -29 6514.52 808.750  73
   0  -6 -29 5636.47 679.051  56
   0  -6 -29 5972.89 731.202  53
   0   6  30 4218.20 877.152  25
   0   6  30 4462.05 1567.82  97
   0  -6 -30 3946.59 746.868  38
   0   6 -30 4903.79 886.841  27
   0  -6  30 4988.01 688.667  34
   0  -6  30 4471.31 749.226  12
   0   6 -30 5039.30 919.710  68
   0   6 -30 4594.48 722.163  73
   0  -6  30 3845.92 575.038  66
   0   6 -30 5692.87 729.646  70
   0  -6 -30 5362.19 660.424  56
   0  -6 -30 3030.19 778.798  53
   0   6  31 898.560 690.668  25
   0   6  31 784.305 1111.90  97
   0   6 -31 317.032 640.304  27
   0  -6 -31 457.535 556.830  38
   0  -6  31 900.702 474.815  34
   0  -6  31 411.304 626.526  12
   0   6 -31 506.413 716.675  68
   0  -6  31 860.351 437.070  66
   0   6 -31 435.146 547.229  70
   0   6 -31-12.5987 538.694  73
   0  -6 -31 521.064 476.520  56
   0  -6 -31 744.633 592.085  53
   0   6  32 556.158 699.285  25
   0   6  32 477.057 1189.76  97
   0  -6  32-59.9399 427.990  34
   0  -6 -32 3.23608 518.722  38
   0   6 -32-607.263 734.036  27
   0  -6  32 349.824 596.661  12
   0   6 -32-131.536 552.416  73
   0  -6  32 496.298 461.808  66
   0   6 -32 17.8493 523.084  70
   0   6 -32 5.74232 680.654  68
   0  -6 -32 179.211 422.286  56
   0  -6 -32-188.554 570.676  53
   0   6  33 12485.8 1989.15  97
   0   6 -33 9777.54 840.762  70
   0   6 -33 11358.3 957.607  73
   0  -6  33 10953.5 795.457  66
   0   6 -33 12300.0 1147.74  68
   0  -6 -33 12711.9 949.755  38
   0   6 -33 10688.2 998.080  27
   0  -6  33 10096.1 843.909  34
   0  -6 -33 12972.2 989.651  53
   0  -6 -33 11713.3 847.559  56
   0  -6  33 9974.22 899.873  12
   0   6  34 20054.7 2490.51  97
   0  -6 -34 22191.5 1196.01  38
   0  -6  34 20722.4 1130.74  34
   0   6 -34 20555.5 1240.34  27
   0   6 -34 18808.7 1069.03  70
   0  -6  34 19081.8 995.864  66
   0   6 -34 21144.1 1215.06  73
   0   6 -34 21495.4 1353.56  68
   0  -6 -34 21625.8 1190.92  53
   0  -6 -34 21426.5 1091.57  56
   0  -6  34 20001.6 1122.64  12
   0   6  35 2735.52 1293.43  97
   0  -6 -35 4306.65 1432.93 102
   0  -6 -35 3952.69 685.726  38
   0   6 -35 3070.88 774.046  27
   0  -6  35 3625.74 636.690  34
   0  -6  35 3769.14 693.038  12
   0   6 -35 3315.78 834.989  68
   0   6 -35 2769.39 679.341  73
   0   6 -35 2872.42 588.543  70
   0  -6  35 3040.84 546.316  66
   0  -6 -35 3522.76 571.924  56
   0  -6 -35 4213.31 774.305  53
   0   6 -36 185.829 672.193  27
   0  -6 -36 41.0215 583.993  38
   0  -6  36 155.990 444.923  34
   0  -6 -36 210.482 614.039  29
   0   6  36 2003.63 1233.75  97
   0  -6 -36 345.971 1075.52 102
   0   6 -36-46.3691 491.755  70
   0   6 -36 530.249 576.961  73
   0   6 -36 571.602 794.240  68
   0  -6  36 239.991 424.385  66
   0  -6 -36 373.997 449.618  56
   0  -6  36 178.137 583.114  12
   0  -6 -37 729.336 651.457  29
   0   6 -37 872.952 674.425  27
   0  -6 -37 509.772 541.049  38
   0  -6  37 844.675 463.987  34
   0   6  37-144.555 1069.85  97
   0  -6 -37 192.041 1094.66 102
   0  -6  37 662.217 434.400  66
   0   6 -37 1304.84 571.826  73
   0   6 -37 833.006 743.867  68
   0   6 -37 1101.86 513.288  70
   0  -6 -37 718.227 463.522  56
   0  -6  37 1650.00 616.732  12
   0  -6  38 9741.98 794.406  34
   0  -6 -38 8018.42 928.921  29
   0  -6 -38 10693.8 890.302  38
   0   6 -38 9489.49 912.627  27
   0  -6 -38 10236.4 1827.51 102
   0   6 -38 10134.7 880.464  73
   0   6 -38 9276.46 1041.70  68
   0  -6  38 8094.64 677.839  66
   0   6 -38 9330.27 785.528  70
   0  -6 -38 10119.6 763.701  56
   0  -6  38 9392.50 859.098  12
   0  -6  39 60.6506 600.494  12
   0  -6  39 255.555 453.715  34
   0  -6 -39-412.740 578.918  29
   0   6 -39 523.275 609.242  27
   0  -6 -39-558.376 964.695 102
   0   6 -39 50.8888 717.492  68
   0   6 -39 145.475 557.002  73
   0   6 -39 229.966 508.035  70
   0  -6  39 155.905 392.978  66
   0  -6 -39 438.531 576.702  78
   0  -6 -39 545.464 424.219  56
   0   6  39 241.329 605.658  15
   0   6 -40 7342.64 737.954  70
   0   6 -40 7598.86 935.423  68
   0  -6 -40 7272.60 855.088  78
   0   6 -40 6955.28 764.011  73
   0  -6  40 6239.46 614.848  66
   0  -6  40 6979.16 712.159  34
   0   6 -40 7125.25 809.622  27
   0  -6 -40 7297.23 858.208  29
   0  -6 -40 6570.59 663.071  56
   0   6  40 7039.85 835.885  15
   0  -6  40 6136.86 790.284  12
   0   6 -41 5889.90 900.320  68
   0  -6 -41 5690.54 786.516  78
   0   6 -41 5359.94 717.720  73
   0   6 -41 4952.98 633.273  70
   0  -6  41 4406.01 536.666  66
   0  -6  41 5371.36 613.703  34
   0  -6 -41 7013.60 784.462  29
   0   6 -41 4788.20 728.923  27
   0  -6 -41 5957.01 610.110  56
   0  -6  41 6623.42 742.206  12
   0   6  41 5932.45 782.152  15
   0   6  42 4913.52 721.769  15
   0  -6  42 3624.53 499.053  66
   0   6 -42 4895.35 683.490  73
   0   6 -42 4080.01 818.871  68
   0  -6 -42 4717.73 690.748  78
   0   6 -42 4185.92 707.744  27
   0  -6 -42 3955.63 713.606  29
   0  -6  42 4813.28 593.899  34
   0  -6 -42 4680.91 555.212  56
   0  -6  42 4687.83 675.416  12
   0   6  43 415.616 529.815  15
   0   6 -43 303.062 679.237  68
   0   6 -43-187.460 523.892  73
   0  -6 -43 116.853 511.622  78
   0  -6  43-302.851 411.078  66
   0  -6  43 285.903 406.258  34
   0   6 -43 268.818 555.960  27
   0  -6 -43 79.5292 533.729  29
   0  -6 -43-107.649 383.823  56
   0  -6  43-266.456 532.253  12
   0   6  44-91.6075 490.626  15
   0  -6  44 165.169 352.516  66
   0   6 -44-96.5528 656.864  68
   0  -6 -44-78.5902 489.605  78
   0  -6 -44-438.049 516.200  29
   0  -6  44 97.3989 373.005  34
   0  -6 -44 85.4158 364.886  56
   0  -6  44-428.198 547.283  12
   0   6  45 242.356 480.115  15
   0  -6  45-88.5997 345.099  66
   0   6 -45-135.696 630.823  68
   0  -6 -45 170.059 456.348  78
   0  -6 -45 23.9721 501.083  29
   0  -6  45 103.814 370.039  34
   0  -6 -45-224.849 369.234  56
   0  -6  45 6.93647 506.503  12
   0   6  46 858.872 471.836  15
   0  -6  46 618.015 390.710  34
   0  -6 -46 135.810 489.481  29
   0  -6  46 498.924 357.283  66
   0  -6 -46 632.144 476.856  78
   0   6 -46 943.572 631.368  68
   0  -6 -46 425.603 363.352  56
   0  -6  46 973.039 541.033  12
   0  -6 -47 12666.7 839.831  78
   0  -6  47 14618.3 759.351  34
   0  -6 -47 11101.1 814.303  29
   0   6  47 13368.3 938.407  28
   0  -6  47 12913.7 641.844  66
   0  -6 -47 11421.0 786.767  77
   0  -6 -47 15425.8 707.914  56
   0  -6  47 12047.9 800.509  12
   0   6  47 13632.6 818.917  15
   0   6 -48 5288.00 589.584  23
   0   6  48 4663.80 529.817  15
   0  -6 -48 3929.92 578.600  78
   0  -6 -48 5040.60 562.128  77
   0  -6  48 4466.60 427.445  66
   0  -6  48 5520.41 509.237  34
   0   6  48 4562.85 649.056  28
   0  -6 -48 2934.13 568.572  29
   0  -6 -48 5450.09 471.036  56
   0   6 -49 1055.86 455.249  23
   0   6  49 489.991 376.097  15
   0  -6  49 1384.75 369.710  34
   0   6  49 535.175 473.021  28
   0  -6 -49 681.150 395.825  77
   0  -6 -49 389.720 395.641  78
   0  -6  49 1076.64 330.765  66
   0  -6 -49 277.205 305.353  56
   0  -6  49-557.754 435.234  12
   0  -6 -50 16096.6 772.707  77
   0  -6  50 12326.9 556.820  66
   0  -6  50 13853.1 653.704  34
   0   6  50 13113.1 805.600  28
   0   6  50 11556.0 614.254  15
   0   6 -50 14165.5 725.229  23
   0  -6 -50 15885.3 759.306  78
   0  -6  51 3367.83 357.617  66
   0  -6 -51 4610.29 497.159  77
   0   6  51 3639.15 522.597  28
   0  -6  51 3816.75 398.486  34
   0  -6  51 2907.34 495.472  12
   0   6 -51 3792.58 499.812  23
   0  -6 -51 4412.70 477.310  78
   0  -6 -52 4225.15 450.411  78
   0  -6 -52 3744.87 470.553  32
   0   6  52 3185.04 485.789  28
   0   6 -52 3507.39 473.261  23
   0  -6  52 2667.38 453.557  12
   0  -6 -52 3648.86 458.748  77
   0   6  53 44.1028 378.734  28
   0  -6 -53-2.86548 370.775  32
   0   6 -53 29.6959 380.214  23
   0  -6  53 87.5524 370.684  12
   0  -6 -53-64.1265 321.228  78
   0  -6 -53-21.8149 353.488  77
   0  -6 -54 11384.4 565.027  77
   0  -6 -54 11080.1 590.739  32
   0   6  54 9752.94 565.609  28
   0  -6 -55 58.3201 310.598  77
   0  -6  55 298.397 383.987   9
   0   7   0 777.471 660.300 105
   0  -7   0 1065.05 1144.53  94
   0  -7   0 270.675 579.419  12
   0  -7   0 49.3000 544.349   9
   0  -7   0 64.7519 462.775  67
   0  -7   0-0.66251 450.450  16
   0  -7   0-9.41003 459.159  53
   0   7  -1 159.299 659.439 105
   0   7   1 93.0933 638.983 105
   0  -7   1 1090.73 1278.46  94
   0  -7  -1 178.528 1254.37  94
   0  -7  -1 3399.70 656.157   9
   0  -7  -1 187.592 560.932  12
   0  -7   1 105.078 642.112   9
   0  -7   1-25.2437 515.003  67
   0  -7  -1 394.874 476.694  53
   0  -7   1 1532.99 628.306  53
   0  -7   1 1699.03 660.012  16
   0  -7   1 84.2173 487.378  18
   0  -7  -1 294.133 446.949  16
   0  -7   1 4794.81 711.157  12
   0  -7  -2 8149.52 813.815  16
   0  -7   2 6067.77 734.985  18
   0  -7  -2 8591.54 923.253  12
   0  -7   2 21959.1 1371.28  12
   0   7   2 7611.95 895.525 105
   0  -7   2 8426.02 1820.31  94
   0  -7  -2 8839.36 1910.34  94
   0  -7   2 10180.6 962.324   9
   0  -7  -2 28657.0 1371.35   9
   0  -7   2 2458.77 712.796  67
   0  -7  -2 34997.3 1498.49  67
   0  -7   2 19497.4 1089.51  53
   0  -7  -2 6216.42 726.885  53
   0  -7  -3 21149.3 1320.00  12
   0  -7  -3 34308.6 1416.36  16
   0  -7   3 23454.7 1221.09  18
   0  -7   3 21239.8 1234.05  12
   0  -7  -3 35271.7 1457.42   9
   0  -7   3 36210.2 1481.21   9
   0   7   3 30154.7 1446.08 105
   0  -7   3 27582.9 2888.23  94
   0  -7  -3 34321.8 3094.36  94
   0  -7   3 18131.8 1200.65  67
   0  -7  -3 20457.7 1299.29  67
   0  -7  -3 33283.9 1325.25  53
   0  -7   3 35946.0 1333.21  53
   0  -7   4 32807.6 1391.77  18
   0  -7  -4 21507.7 1279.77  12
   0  -7   4 4334.70 810.622  12
   0  -7  -4 8772.57 850.587  16
   0  -7  -4 8156.86 857.639   9
   0  -7   4 26015.3 1322.28   9
   0   7   4 9337.46 991.385 105
   0  -7  -4 10109.6 2196.79  94
   0  -7   4 7366.39 1760.91  94
   0   7  -4 8684.26 984.806  27
   0  -7  -4 1691.13 812.037  67
   0   7  -4 1231.83 570.787  62
   0  -7   4 13224.7 924.132  53
   0  -7  -4 24050.6 1284.55  53
   0  -7  -5 2110.90 779.249  12
   0  -7  -5 1140.95 543.553  16
   0  -7   5 2195.77 670.037  12
   0  -7   5 4465.11 767.373   9
   0  -7  -5 311.341 609.026   9
   0   7   5 659.253 655.587 105
   0  -7  -5 977.238 1033.00  94
   0  -7   5 1150.03 1166.10  94
   0   7  -5 1620.22 696.943  27
   0  -7  -5 1799.65 578.702  67
   0   7  -5 1388.98 555.176  62
   0  -7   5 1519.11 584.628  53
   0  -7  -5 3447.62 727.607  53
   0  -7   6 665.069 468.678  18
   0  -7  -6 1398.25 585.142  16
   0  -7  -6 637.010 579.007  12
   0  -7  -6 2526.32 650.135   9
   0  -7   6 1862.57 608.845   9
   0  -7   6 1553.89 649.327  12
   0   7   6 844.347 662.014 105
   0  -7   6 1079.86 1003.58  94
   0  -7  -6 340.485 1081.51  94
   0   7  -6 1319.20 683.480  27
   0  -7  -6 1814.98 614.269  67
   0   7  -6 1150.86 535.145  62
   0  -7  -6 1147.21 561.303  53
   0  -7   6 644.141 532.929  53
   0  -7  -7 2173.51 600.652  16
   0  -7   7 1405.76 524.212  18
   0  -7  -7 1695.36 677.117  12
   0  -7  -7 1434.27 652.224   9
   0  -7   7 1305.41 627.690  12
   0  -7   7 1393.13 564.051   9
   0   7   7 1216.58 719.143 105
   0  -7  -7 3139.96 1444.20  94
   0  -7   7 1070.91 935.268  94
   0   7  -7 1209.93 730.493  27
   0  -7  -7-5.31307 541.777  67
   0   7  -7 2905.02 605.419  62
   0  -7  -7 2228.57 593.223  53
   0  -7  -8 803.019 609.261  16
   0  -7   8 6784.16 819.950  12
   0  -7   8 764.931 468.013  18
   0  -7   8 1086.45 541.040   9
   0  -7  -8 2010.61 713.004   9
   0  -7  -8 399.909 613.489  12
   0  -7   8 1068.56 1413.31  99
   0   7   8-25.5458 635.476 105
   0  -7  -8-628.084 1066.47  94
   0  -7   8 1136.20 1132.96  94
   0   7  -8-171.953 651.517  27
   0  -7  -8 8851.92 831.146  67
   0   7  -8 8770.71 810.068  62
   0  -7  -8 346.532 534.189  53
   0  -7  -9 4015.95 784.270  12
   0  -7   9 2982.28 697.745  18
   0  -7  -9 9287.43 870.991  16
   0  -7   9 8520.41 872.240  12
   0  -7  -9 4884.72 799.222   9
   0  -7   9 8142.01 780.829   9
   0  -7   9 7739.72 1725.27  99
   0   7   9 8911.37 995.842 105
   0  -7   9 5891.73 1695.29  94
   0  -7  -9 7529.05 1783.37  94
   0   7  -9 8116.64 959.356  27
   0  -7  -9 2984.33 694.124  67
   0   7  -9 3665.96 651.952  62
   0  -7  -9 7601.27 739.546  53
   0  -7  -9 9593.20 832.978  52
   0  -7 -10 2461.18 660.492   9
   0  -7  10 1826.99 632.304  12
   0  -7 -10 2154.83 765.835  12
   0  -7  10 2542.81 591.849   9
   0  -7  10 2189.29 1187.89  99
   0   7  10 2812.44 783.142 105
   0  -7  10 2327.06 1298.74  94
   0   7 -10 2278.60 732.603  27
   0  -7 -10 834.208 634.402  67
   0  -7 -10 3288.13 738.082  16
   0  -7 -10 1939.19 610.717  53
   0  -7 -10 4021.41 668.779  52
   0  -7  11 906.973 568.325   9
   0  -7  11 134.611 581.252  12
   0  -7 -11 123.790 612.683   9
   0  -7 -11 1033.61 623.011  12
   0  -7  11-25.4400 1068.70  99
   0   7  11 1032.61 781.953 105
   0  -7  11 1102.45 1157.61  94
   0   7 -11 536.455 740.598  27
   0  -7 -11 263.440 505.957  67
   0  -7 -11 1111.35 526.675  16
   0  -7  11 2453.78 564.238  18
   0  -7 -11 762.017 509.746  53
   0  -7 -11 1093.42 600.062  52
   0  -7  12 637.797 604.830  12
   0  -7 -12-17.2003 533.690   9
   0  -7  12 1425.13 643.418   9
   0  -7  12-2023.74 1138.10  99
   0  -7  12-13.3738 951.343  94
   0   7 -12 298.428 690.214  27
   0  -7  12 1301.33 478.769  66
   0  -7 -12 2109.45 634.830  67
   0  -7  12 420.298 435.237  18
   0  -7 -12-99.2749 481.169  16
   0  -7 -12 260.740 592.828  12
   0  -7 -12-172.815 505.109  52
   0  -7 -12 343.715 540.853  53
   0  -7  13 21822.6 1328.82   9
   0  -7 -13 19739.0 1312.51   9
   0  -7  13 1892.75 1174.57  99
   0  -7  13 8888.85 1780.48  94
   0   7 -13 2997.92 904.110  27
   0  -7 -13 450.502 612.964  12
   0  -7  13 25962.9 1257.18  12
   0  -7 -13 3012.21 948.361  16
   0  -7  13 887.224 478.231  18
   0   7  13 2360.28 944.851  25
   0  -7 -13 3737.59 676.885  52
   0  -7 -13 1941.04 641.608  53
   0  -7  14 37360.9 3124.56  99
   0   7 -14 35728.2 1651.53  27
   0  -7 -14 25042.2 1513.30   9
   0  -7  14 40778.4 1571.49   9
   0  -7  14 43953.6 1449.14  66
   0  -7 -14 22862.9 1276.37  67
   0  -7  14 48586.1 1649.44  12
   0   7  14 35365.6 1810.01  25
   0  -7 -14 36465.6 1566.67  16
   0  -7  14 27561.6 1324.66  18
   0  -7 -14 33857.4 1382.13  53
   0  -7 -14 34172.1 1427.03  52
   0  -7  15 38630.6 3294.72  99
   0   7 -15 24103.6 1421.32  27
   0  -7 -15 30397.2 1269.13  38
   0  -7  15 33713.0 1393.93   9
   0  -7  15 27560.0 1228.86  66
   0  -7  15 47838.9 1640.26  18
   0   7  15 22076.9 1564.30  25
   0  -7  15 33254.6 1489.90  12
   0  -7 -15 25879.6 1376.64  16
   0  -7 -15 22413.9 1210.33  52
   0  -7 -15 30991.2 1475.01  53
   0  -7  16 33640.3 3275.14  99
   0  -7 -16 30574.0 1261.36  38
   0   7 -16 29024.7 1528.70  27
   0  -7  16 45489.8 1498.89  66
   0   7  16 25401.7 1599.28  25
   0  -7  16 43670.2 1576.23  12
   0  -7 -16 25585.8 1336.34  16
   0  -7  16 27947.2 1288.42  18
   0  -7 -16 28965.7 1341.22  52
   0  -7 -16 25769.2 1323.24  53
   0  -7  17 41472.8 3216.27  99
   0   7 -17 41510.3 1747.10  27
   0  -7 -17 51719.8 1572.17  38
   0  -7  17 40685.7 1558.75   9
   0  -7  17 36250.8 1364.11  66
   0  -7  17 26241.1 1535.55  12
   0  -7 -17 40614.8 1677.42  16
   0  -7  17 49392.2 1661.03  18
   0   7  17 46607.0 1988.52  25
   0  -7 -17 39179.7 1495.91  53
   0  -7  18 1618.43 1467.55  99
   0   7 -18 301.910 781.303  27
   0  -7  18 223.179 538.604   9
   0  -7  18-49.6668 396.196  66
   0  -7  18 1492.01 759.652  12
   0  -7 -18 182.259 575.681  16
   0   7  18 253.311 798.903  25
   0  -7  19-1866.20 1199.22  99
   0  -7 -19 204.143 485.240  38
   0   7 -19-145.006 735.590  27
   0  -7  19-151.476 539.264  12
   0  -7  19-120.311 589.555   9
   0  -7  19-62.4023 410.347  66
   0   7  19 250.870 756.928  25
   0  -7 -19-1.49374 558.288  16
   0  -7  19 291.973 430.447  18
   0  -7 -19 3.12301 574.716  53
   0  -7  20 76.1865 978.811  99
   0  -7 -20-115.768 455.420  38
   0   7 -20 132.607 773.091  27
   0  -7  20 1999.95 610.449   9
   0  -7  20 2563.27 728.391  12
   0  -7  20 2144.09 557.867  66
   0  -7 -20-176.926 543.914  16
   0   7  20-39.3670 843.340  25
   0  -7  20 66.4027 431.288  18
   0  -7 -20-32.7668 561.448  53
   0  -7  21 5545.28 1556.54  99
   0  -7 -21 4717.40 645.177  38
   0   7 -21 5880.20 916.352  27
   0  -7  21 12752.5 961.242   9
   0  -7  21 11485.2 777.887  66
   0   7  21 5829.47 1036.29  25
   0  -7 -21 4343.00 745.389  16
   0  -7  21 958.293 511.423  18
   0  -7  21 8384.07 917.655  12
   0  -7 -21 5001.48 685.888  53
   0  -7  22 13040.6 1934.68  99
   0   7 -22 12835.5 1107.69  27
   0  -7 -22 10813.0 847.452  38
   0  -7  22 12662.0 934.945   9
   0  -7  22 14075.1 839.911  66
   0  -7 -22 11225.4 1022.41  16
   0  -7  22 9218.99 804.573  18
   0  -7  22 13511.4 1025.76  12
   0   7  22 14408.3 1206.90  25
   0  -7 -22 9481.78 918.654  53
   0  -7  23 6369.85 1525.87  99
   0  -7 -23 6244.98 702.662  38
   0   7 -23 5864.89 899.041  27
   0  -7  23 5420.42 920.164   9
   0  -7  23 6427.90 649.243  66
   0  -7 -23 5132.45 781.362  16
   0   7  23 5811.79 954.848  25
   0  -7  23 7405.45 812.845  12
   0  -7 -23 7719.46 856.052  53
   0  -7  24 5421.32 1376.84  99
   0   7 -24 5877.33 931.855  27
   0  -7 -24 7030.97 721.390  38
   0  -7  24 3677.46 696.555   9
   0  -7  24 4051.82 565.818  66
   0   7 -24 5264.34 798.454  68
   0  -7  24 5359.99 678.203  18
   0   7  24 6564.14 1014.17  25
   0  -7 -24 4906.44 740.880  16
   0  -7  24 5501.65 728.517  12
   0  -7 -24 6121.60 784.046  53
   0  -7  25-924.394 1355.20  99
   0  -7 -25 449.388 523.446  38
   0   7 -25-279.100 787.833  27
   0  -7  25 316.175 555.426  12
   0  -7  25 965.717 624.114   9
   0   7 -25 546.641 660.656  68
   0  -7  25-88.7513 413.103  66
   0   7  25 437.086 713.823  25
   0  -7 -25-173.744 545.550  53
   0  -7  26 392.312 1002.56  99
   0   7 -26 801.532 776.478  27
   0  -7 -26 283.714 509.734  38
   0  -7 -26 109.672 586.633  53
   0   7 -26 1146.94 736.462  68
   0  -7  26 204.010 734.073   9
   0  -7  26 162.638 439.272  18
   0   7  26 267.631 771.746  25
   0  -7 -27 15432.9 953.668  38
   0   7 -27 17679.9 1220.32  27
   0  -7 -27 16780.0 1069.03  53
   0   7 -27 17369.7 1158.77  68
   0  -7  27 14193.8 805.515  66
   0  -7  27 11758.3 982.235   9
   0  -7  27 10497.0 997.311  12
   0   7  27 17490.3 1214.27  25
   0  -7 -28 1250.99 528.924  38
   0   7 -28 678.984 770.793  27
   0  -7 -28 585.847 564.960  53
   0   7 -28 337.645 673.342  68
   0  -7  28 637.819 425.259  66
   0  -7  28 393.551 586.167  12
   0  -7  28 2501.31 659.547   9
   0   7  28 382.658 707.918  25
   0   7 -29 776.320 723.140  27
   0  -7 -29 136.667 498.045  38
   0  -7 -29 197.094 588.925  53
   0  -7  29 857.001 426.221  66
   0   7 -29 398.140 648.467  68
   0  -7  29-6.67039 601.772   9
   0  -7  29 549.651 556.077  12
   0  -7  29 677.783 426.275  18
   0   7  29 231.194 710.018  25
   0   7 -30 1885.12 769.478  27
   0  -7 -30 1060.07 503.855  38
   0  -7 -30 1376.31 606.139  53
   0  -7  30 1267.39 436.851  66
   0  -7  30 671.952 629.184   9
   0  -7  30 1377.56 567.534  12
   0   7  30 1990.60 742.409  25
   0  -7  30 283.924 414.051  18
   0  -7 -31 1422.78 501.155  38
   0   7 -31 1467.64 736.296  27
   0  -7 -31 909.195 566.120  53
   0  -7  31 2040.11 464.888  66
   0   7  31 877.186 680.131  25
   0  -7  31 2009.02 505.497  18
   0  -7  31 508.859 586.123   9
   0  -7  32 7811.91 824.019  12
   0   7  32 9611.78 944.193  25
   0  -7  32 8951.71 656.877  66
   0   7 -32 11284.7 1003.11  27
   0  -7 -32 11823.3 817.365  38
   0  -7 -32 10042.6 875.129  53
   0  -7  32 5668.45 790.516   9
   0  -7 -33 2409.80 570.777  38
   0   7 -33 2800.90 740.444  27
   0  -7  33 2272.60 600.244  12
   0   7  33 1963.17 662.271  25
   0  -7  33 2422.91 460.877  66
   0   7 -34 891.331 661.921  27
   0  -7 -34 358.015 449.087  38
   0  -7 -34 44.4971 547.419  29
   0  -7  34 115.157 518.277   9
   0  -7  34-20.5359 494.839  12
   0   7  34-523.603 593.464  25
   0  -7  34-60.8397 363.896  66
   0   7 -35-167.739 653.504  27
   0  -7 -35-744.106 555.427  29
   0  -7  35 151.203 520.342   9
   0  -7  35 1168.87 531.576  12
   0  -7  35 185.965 388.743  18
   0  -7  35 44.4756 356.717  66
   0  -7 -36 3839.99 659.039  29
   0  -7  36 2479.83 619.637   9
   0   7  36 4560.09 735.250  15
   0  -7  36 4257.27 614.657  12
   0  -7  36 3418.31 446.137  66
   0  -7 -36 4468.78 669.168  78
   0  -7 -37 429.350 518.881  29
   0  -7  37 1824.35 581.660  12
   0  -7  37 1317.29 569.142   9
   0   7  37 956.094 586.656  15
   0  -7  37 894.085 353.269  66
   0  -7 -37 950.648 537.363  78
   0  -7 -38 11442.2 877.750  29
   0  -7  38 12174.7 787.725   9
   0  -7  38 11743.9 829.293  12
   0   7  38 15259.6 963.638  15
   0  -7  38 12508.3 627.887  66
   0  -7 -38 14789.9 952.100  78
   0  -7 -39 340.642 533.102  29
   0  -7  39 347.743 465.096  12
   0  -7  39 57.8075 458.037   9
   0   7  39 443.506 525.011  15
   0   7 -39 551.758 394.208  23
   0  -7 -39 184.160 477.025  78
   0  -7  39 286.725 298.178  66
   0  -7 -40 871.470 498.835  29
   0  -7  40 1673.56 571.040   9
   0  -7  40 2634.49 528.393  12
   0   7  40 3541.85 607.835  15
   0   7 -40 3815.09 482.367  23
   0  -7  40 547.098 344.782  18
   0  -7 -40 3866.26 569.182  78
   0  -7  40 3712.23 399.752  66
   0  -7 -41 649.314 473.550  29
   0  -7  41 1016.69 449.383  12
   0  -7  41 484.767 444.719   9
   0   7 -41 1368.45 393.203  23
   0   7  41 1003.68 478.369  15
   0  -7 -41 1081.45 458.002  78
   0  -7  41 953.904 303.127  66
   0  -7 -42 196.159 422.342  29
   0  -7  42 265.799 407.212  12
   0  -7  42-14.2294 429.769   9
   0  -7  42 1120.32 330.820  18
   0   7  42 416.531 438.754  15
   0   7 -42 375.504 351.251  23
   0  -7  42 367.863 276.556  66
   0  -7 -42 613.581 419.642  78
   0  -7 -43 306.374 414.558  29
   0   7  43 630.056 482.249  28
   0  -7  43 500.261 425.598   9
   0  -7  43 413.429 397.850  12
   0   7  43 280.581 415.625  15
   0   7 -43 698.959 337.552  23
   0  -7  43 354.392 296.619  18
   0  -7 -43 236.216 388.856  78
   0   7  44 2887.79 544.964  28
   0  -7 -44 903.964 420.177  29
   0  -7  44 1721.74 430.811  12
   0  -7  44 1288.45 458.882   9
   0   7 -44 1979.46 350.787  23
   0   7  44 2910.18 454.421  15
   0  -7  44 399.687 277.796  18
   0  -7 -44 3105.40 467.049  78
   0   7  45 2970.97 537.884  28
   0  -7  45 2150.02 476.064   9
   0  -7  45 2563.80 430.458  12
   0   7  45 3011.20 434.649  15
   0  -7 -45 2644.18 438.787  77
   0  -7 -45 1698.33 434.630  78
   0   7  46 35.6012 433.696  28
   0  -7 -46-116.770 354.875  77
   0  -7 -46 207.875 365.413  78
   0  -7  46-487.666 431.589   9
   0  -7  46 51.0591 346.395  12
   0   7  46 532.260 328.706  15
   0  -7 -47 7234.33 494.497  78
   0  -7 -47 6570.01 493.359  77
   0  -7  47 5170.75 428.440  12
   0   7  47 6497.27 585.690  28
   0  -7 -48 174.150 328.371  77
   0  -7  48 333.854 398.503   9
   0  -7 -48 292.240 363.654  32
   0   7  48-18.0807 390.959  28
   0  -8   0 12262.0 803.053  53
   0  -8   0 8830.25 921.337   9
   0  -8   1 45816.6 1344.88  53
   0  -8  -1 39428.0 1485.38   9
   0  -8   1 50807.2 1579.48  12
   0  -8  -2 107104. 2337.93  67
   0  -8   2 75284.3 1805.14  53
   0  -8   2 58112.9 1789.97   9
   0  -8  -2 76779.7 2011.73   9
   0   8   2 51472.7 2062.41  25
   0  -8  -2 46864.6 1629.68  12
   0  -8  -2 70584.9 1927.15  16
   0  -8   2 94189.6 2121.22  12
   0  -8   3 80480.2 2139.03  67
   0  -8  -3 72159.6 2059.13  67
   0  -8   3 90280.8 2001.69  53
   0  -8  -3 85754.5 2006.94  53
   0  -8  -3 86478.6 2173.12   9
   0  -8   3 98709.2 2276.20   9
   0  -8   3 110319. 2332.49  12
   0  -8  -3 64953.6 1962.74  12
   0  -8  -3 83202.8 2111.06  16
   0   8   3 57382.6 2253.51  25
   0  -8   4 106611. 2295.89  67
   0  -8  -4 82376.8 1908.60  53
   0  -8   4 93768.9 2131.32   9
   0  -8  -4 55826.0 1759.44   9
   0  -8  -4 60664.0 1771.33  16
   0  -8   4 71767.2 1899.79  12
   0  -8  -4 74936.8 1966.51  12
   0   8   4 63487.1 2246.65  25
   0  -8  -5 38181.3 1352.91  53
   0  -8   5 45997.1 1496.65   9
   0  -8  -5 15282.5 1081.01   9
   0  -8  -5 24928.9 1217.48  16
   0  -8  -5 42044.0 1524.61  12
   0  -8   5 27808.7 1311.21  12
   0   8   5 16038.9 1340.77  25
   0  -8  -6 25673.5 1244.15  67
   0  -8  -6 6914.04 810.783  53
   0  -8  -6 7175.18 823.304   9
   0  -8   6 14130.6 1164.33   9
   0   8   6 3103.84 1006.10  25
   0  -8  -6 8286.93 788.168  12
   0  -8  -6 5359.70 734.160  16
   0  -8   6 25032.7 1139.34  12
   0  -8   7 14663.6 976.088  67
   0  -8  -7 14407.9 1106.20  67
   0  -8  -7 23414.1 1061.57  53
   0  -8   7 23366.1 1204.12   9
   0  -8  -7 22887.5 1189.54   9
   0  -8  -7 21583.5 1084.80  12
   0   8   7 29799.8 1580.05  25
   0  -8  -7 27311.1 1191.89  16
   0  -8   7 25398.4 1174.19  12
   0  -8   8 26531.5 1222.31  67
   0  -8  -8 23361.0 1081.80  53
   0  -8  -8 10871.1 1126.21   9
   0  -8   8 9136.53 1062.30   9
   0  -8  -8 9443.23 891.855  12
   0   8   8 7975.56 1112.99  25
   0  -8  -8 15248.0 1027.28  16
   0  -8   8 20451.9 1130.48  12
   0  -8   9 23709.4 1211.88  67
   0  -8  -9 21435.7 1020.79  53
   0  -8   9 13793.1 1178.46   9
   0  -8  -9 35789.3 1475.60   9
   0   8   9 20131.8 1403.35  25
   0  -8  -9 19726.9 1060.65  16
   0  -8   9 34925.1 1389.83  12
   0  -8  10 26780.4 1221.69  67
   0  -8 -10 40364.0 1320.14  53
   0  -8  10 22560.2 1385.90   9
   0  -8 -10 32797.5 1293.67  16
   0   8  10 35409.7 1708.89  25
   0  -8  10 27747.2 1253.28  12
   0  -8  11 32771.0 1248.43  67
   0  -8 -11 30424.8 1155.52  53
   0  -8  11 25071.8 1139.51   9
   0   8  11 11963.5 1286.82  25
   0  -8 -11 13093.6 906.934  16
   0  -8 -12 7018.40 689.735  53
   0  -8  12 1591.31 702.225   9
   0  -8  12 5126.36 752.376  12
   0   8  12 826.862 953.233  25
   0  -8 -12 1112.42 531.758  16
   0  -8  13 8820.77 834.051  67
   0  -8 -13 10704.9 797.342  53
   0  -8  13 5865.31 880.477   9
   0   8  13 13874.9 1243.41  25
   0  -8  13 8256.86 744.389  18
   0  -8  13 1806.60 827.151  12
   0  -8 -13 13371.7 875.212  16
   0  -8  14 11923.5 819.996  67
   0  -8 -14 12240.2 820.995  53
   0  -8  14 6270.84 1031.67   9
   0  -8 -14 10430.5 912.013  16
   0   8  14 5636.05 1043.06  25
   0  -8  14 12350.8 789.212  18
   0  -8  14 15096.1 910.556  12
   0  -8  15 17236.8 969.984  67
   0  -8 -15 27569.7 1109.27  53
   0   8  15 28395.5 1527.13  25
   0  -8  15 24482.0 1061.56  18
   0  -8 -15 29554.3 1240.22  16
   0  -8  15 11170.2 960.535   9
   0  -8  16 4863.82 782.023   9
   0  -8  16 26889.0 1152.78  67
   0  -8 -16 23806.0 1049.81  53
   0   8  16 9443.19 1105.92  25
   0  -8 -16 9110.00 799.884  16
   0  -8  16 32394.2 1163.53  18
   0  -8  17-242.959 504.543  12
   0  -8  17 237.890 555.058   9
   0  -8 -17 2657.74 585.686  53
   0   8 -17 2962.04 505.996  62
   0   8  17 289.004 797.079  25
   0  -8 -17 466.457 505.882  16
   0  -8  18 3064.28 612.540  12
   0  -8  18 862.553 657.325   9
   0  -8 -18 1729.60 452.818  38
   0  -8 -18 1656.71 514.267  53
   0  -8  18 3079.80 580.414  67
   0   8 -18 4385.56 549.489  62
   0   8  18 2071.56 838.149  25
   0  -8  18 1911.56 480.749  18
   0  -8 -18 2378.70 571.695  16
   0  -8  19 2142.26 652.303   9
   0  -8 -19 4325.11 517.784  38
   0  -8 -19 3188.82 584.947  53
   0  -8  19 2524.52 496.236  67
   0   8 -19 3184.38 499.635  62
   0  -8  19 2794.68 603.096  12
   0  -8  19 5353.89 559.881  18
   0   8  19 5352.18 944.343  25
   0  -8 -20 4951.00 536.691  38
   0  -8 -20 4189.24 643.326  53
   0  -8  20 3730.79 555.273  67
   0   8 -20 3650.93 533.511  62
   0   8  20 5131.29 863.914  25
   0  -8  20 3909.58 634.517  12
   0  -8  20 6316.95 586.351  18
   0  -8  21 1307.68 622.897   9
   0  -8 -21 2919.10 466.514  38
   0  -8 -21 3530.49 600.175  53
   0  -8  21 4461.50 581.542  67
   0   8 -21 5459.68 553.888  62
   0  -8  21 5464.99 566.715  18
   0  -8  21 2118.52 632.500  12
   0   8  21 1788.21 755.126  25
   0  -8  22 3318.71 586.273   9
   0  -8 -22 6766.08 667.067  53
   0   8  22 6365.78 888.826  25
   0  -8  22 4499.59 513.790  18
   0  -8  22 3815.55 585.507  12
   0  -8 -22 6446.25 560.445  38
   0  -8  23 345.738 486.123  12
   0  -8  23 139.003 552.280   9
   0  -8 -23 873.726 493.407  53
   0   8 -23 527.799 387.268  62
   0   8  23-153.227 687.632  25
   0  -8 -23 480.189 392.980  38
   0  -8  24 282.836 464.010  12
   0  -8  24 662.219 540.097   9
   0  -8 -24-51.0289 424.099  53
   0  -8  24 159.017 333.952  18
   0   8  24 88.8910 624.330  25
   0  -8 -24-296.550 407.110  38
   0  -8  25 1027.69 526.531   9
   0  -8 -25 1303.48 519.830  53
   0  -8  25 795.045 376.499  18
   0  -8  25 1899.31 550.722  12
   0  -8 -25 2203.41 434.477  38
   0   8  26 4693.07 763.451  25
   0  -8  26 3372.68 561.702  12
   0  -8  26 3872.29 466.432  18
   0   8 -26 2347.54 422.538  62
   0  -8 -26 4645.13 577.769  53
   0  -8  26 1314.15 527.858   9
   0  -8 -26 3811.94 488.191  38
   0  -8  27 746.140 524.914   9
   0  -8  27 2120.62 526.885  12
   0  -8 -27 971.129 475.708  53
   0  -8 -27 1536.83 410.667  38
   0   8  27 1067.36 626.865  25
   0   8 -28 499.069 331.801  62
   0  -8  28 2230.07 403.864  18
   0  -8  28 10751.7 668.606  12
   0   8  28 13438.3 907.493  25
   0  -8  28 1798.75 586.044   9
   0   8  29 566.450 561.377  25
   0  -8  29 488.623 444.700  12
   0  -8  29 198.071 471.703   9
   0   8  30 2943.38 612.665  25
   0  -8 -30 2125.66 512.779  29
   0  -8  30 2278.74 474.284  12
   0   8  31 2160.37 565.861  15
   0   8  31 2340.35 531.890  25
   0  -8  31 1955.24 449.576  12
   0  -8 -31 1898.48 517.459  29
   0  -8 -32 12881.8 780.085  78
   0   8  32 12859.2 813.444  15
   0  -8  32 11070.9 654.523  12
   0   8  32 13861.7 760.361  25
   0  -8 -33 4580.19 555.541  78
   0   8  33 3523.97 575.545  15
   0  -8  33 465.798 447.125  12
   0  -8  33-131.152 402.852   9
   0  -8 -33 3013.91 590.418  29
   0  -8 -34 698.966 418.444  78
   0   8  34 455.006 482.978  15
   0  -8  34 315.525 360.852  12
   0  -8  34-75.6847 429.531   9
   0  -8 -34 583.656 436.462  29
   0   8 -35 5127.23 666.414  69
   0  -8 -35 3705.35 499.275  78
   0   8  35 3979.34 564.178  15
   0  -8  35 4435.33 434.516  12
   0  -8  35-20.8753 419.575   9
   0  -8 -35 984.260 410.218  29
   0   8 -36 18434.8 849.548  69
   0  -8 -36 18870.5 795.613  78
   0  -8  36 11627.2 584.751  12
   0   8  36 16773.4 806.353  15
   0   8 -37-315.534 518.821  69
   0  -8 -37 199.022 391.394  78
   0   8  37 546.196 447.714  15
   0  -8  37 38.0042 411.339   9
   0  -8  37-100.638 339.511  12
   0   8  37 1.40561 449.555  28
   0  -8 -37 1687.74 487.972  29
   0  -8 -38 568.097 398.580  78
   0   8  38 574.242 406.487  15
   0  -8 -38 24.7182 341.124  29
   0   8  38 523.694 431.961  28
   0  -8  38 140.785 384.036   9
   0  -8 -39 1030.62 391.820  78
   0   8  39 806.461 421.563  28
   0  -8  39-21.0304 367.979   9
   0   9   0 619.618 652.437  25
   0  -9   1 3283.16 563.686   9
   0   9  -1 4048.71 769.508  25
   0   9   1 3217.31 721.142  25
   0  -9   2 12652.8 767.371   9
   0   9  -2 10685.2 876.934  25
   0   9   2 11479.0 953.468  25
   0  -9   3 15291.3 792.594   9
   0   9  -3 13020.0 919.559  25
   0   9   3 14312.7 978.376  25
   0   9  -4 1984.20 552.210  69
   0   9   4 3952.35 792.090  25
   0   9  -4 3131.30 672.829  25
   0  -9   4 3059.00 503.676  12
   0  -9   5 340.637 495.433   9
   0   9  -5 125.593 501.227  69
   0   9  -5-628.031 603.560  25
   0  -9   5 672.915 404.639  12
   0   9   5 525.347 642.394  25
   0   9  -6 257.178 519.192  69
   0  -9  -6 893.844 320.029  53
   0  -9   6 468.604 472.961   9
   0  -9   6 960.792 419.003  12
   0   9   6 188.653 665.557  25
   0   9  -6 438.017 578.722  25
   0   9  -7-281.117 543.935  69
   0  -9  -7 1154.73 354.455  53
   0  -9   7 1463.79 484.035   9
   0   9  -7 826.674 586.912  25
   0   9   7 159.747 635.900  25
   0  -9   7 2630.75 455.676  12
   0   9  -8 3424.75 644.059  69
   0  -9  -8 4325.76 473.752  53
   0  -9   8 2583.08 519.753   9
   0   9  -8 5291.13 696.366  25
   0   9   8 5327.08 797.077  25
   0   9  -9 16960.6 946.395  69
   0  -9  -9 14558.3 668.595  53
   0  -9   9 29158.6 1006.99   9
   0   9   9 21698.3 1153.74  25
   0  -9   9 24861.5 909.522  12
   0   9  -9 18839.1 980.323  25
   0   9 -10 25881.7 1092.05  69
   0  -9 -10 31471.5 894.960  53
   0  -9  10 33051.2 1069.94   9
   0   9 -10 26872.8 1090.48  25
   0   9  10 30836.1 1281.82  25
   0  -9  10 26744.3 915.931  12
   0   9 -11 9378.92 809.738  69
   0  -9 -11 23416.8 757.184  53
   0   9 -11 9792.18 773.663  25
   0  -9  11 19650.6 756.986  12
   0   9  11 10093.8 898.467  25
   0  -9  11 17285.7 882.880   9
   0  -9  12 20257.9 752.967  12
   0   9 -12 12565.5 795.395  25
   0   9  12 12521.7 935.881  25
   0  -9 -12 16104.8 647.347  53
   0  -9  12 21445.2 889.231   9
   0   9 -12 12321.0 874.514  69
   0   9  13 22387.7 1098.14  25
   0  -9  13 20591.3 760.083  12
   0   9 -13 19934.4 897.452  25
   0  -9  13 21696.4 901.481   9
   0   9 -13 19296.6 981.034  69
   0  -9  14 9465.06 571.553  12
   0   9 -14 6676.46 617.874  25
   0   9  14 7727.30 805.799  25
   0  -9 -14 16935.8 641.114  53
   0  -9  14 15885.0 760.073   9
   0   9 -14 6624.57 730.478  69
   0  -9  15 8018.34 529.938  12
   0   9  15 8291.19 805.978  25
   0  -9 -15 10601.0 538.193  53
   0   9 -15 9387.40 769.717  69
   0   9  16 9136.60 800.278  25
   0  -9  16 9241.66 628.474   9
   0   9 -16 9904.09 795.697  69
   0   9  17 2173.57 623.981  25
   0  -9 -17 5554.95 432.867  53
   0  -9  17 2136.49 388.887  12
   0  -9  17 5400.20 541.882   9
   0   9 -17 1839.14 639.377  69
   0   9  18 5728.74 711.176  25
   0   9 -18 7155.71 721.156  69
   0   9  19 2925.41 611.762  25
   0  -9  19 4851.22 542.828   9
   0   9 -19 3811.23 665.598  69
   0   9  20 1716.89 574.056  25
   0  -9  20 1955.39 457.131   9
   0   9 -20 1288.37 621.088  69
   0   9  21 63.3128 515.040  25
   0  -9  21 71.1300 305.791  12
   0  -9  21 1082.75 450.645   9
   0   9 -21 542.845 564.648  69
   0   9  22 1415.12 543.608  25
   0   9  22 1093.81 515.693  15
   0  -9  22 1612.67 457.708   9
   0   9 -22 1765.26 642.080  69
   0  -9 -23 623.553 389.382  29
   0   9  23 141.331 487.989  15
   0   9  23 264.217 481.759  25
   0   9 -23 434.165 602.118  69
   0  -9 -24 7184.05 541.452  29
   0   9  24 7151.72 658.428  15
   0   9  24 11824.7 687.134  25
   0  -9  24 11867.9 606.253   9
   0  -9 -24 12257.5 653.174  78
   0   9 -24 14267.0 801.087  69
   0  -9 -25 21.4262 390.258  78
   0   9 -25 128.424 568.278  69
   0  -9  25 396.375 411.694   9
   0   9  25 357.401 467.926  15
   0   9 -26-57.1793 529.526  69
   0  -9 -26 21.4653 382.937  78
   0   9  26-216.394 428.125  15
   0  -9  26 110.987 379.476   9
  -1   0   0 313.908 417.846  82
   1   0   0 72.9373 319.734  20
  -1   0   0 3.96505 181.443   1
   1   0   0 102.029 309.035  47
  -1   0  -1 5472.27 569.179  82
   1   0   1 5303.21 487.359  20
  -1   0   1 4991.55 329.201   1
  -1   0  -1 5276.21 381.061   1
   1   0  -1 5806.49 565.896  47
   1   0   1 4986.81 518.820  47
  -1   0  -2 60230.1 1487.76  82
   1   0   2 60573.5 1462.50  20
  -1   0   2 58743.6 1127.05   1
  -1   0  -2 59294.1 1304.98   1
   1   0   2 57472.1 1591.04  44
   1   0  -2 58031.5 1517.82  47
  -1   0  -3 58582.0 1463.86  82
   1   0   3 54902.7 1422.05  20
  -1   0  -3 58377.3 931.997   2
  -1   0  -3 56190.4 1309.43   1
  -1   0   3 53427.3 1069.33   1
   1   0  -3 55420.9 908.275   2
   1   0   3 53382.9 1559.13  44
   1   0   3 54516.3 1480.51  41
   1   0  -3 54542.9 1182.48  49
  -1   0  -3 55480.2 893.785  49
   1   0  -3 53674.2 1476.45  47
   1   0  -4 304530. 4258.74  21
  -1   0  -4 309489. 4370.65   1
  -1   0  -4 319930. 3865.00   2
  -1   0  -4 313921. 3747.22  49
   1   0   4 311980. 4577.15  41
   1   0  -4 308489. 4215.74  49
   1   0  -5 1163.70 375.714  21
  -1   0  -5 1434.12 396.182   1
   1   0   5 1273.13 439.248  41
  -1   0  -5 1187.86 208.380  49
   1   0  -5 1231.88 353.860  49
  -1   0   6 45955.2 1245.84  81
   1   0  -6 41632.8 1143.20  21
  -1   0  -6 39705.4 1246.67   1
   1   0  -6 42183.3 1032.73  43
   1   0   6 42818.0 1322.33  41
  -1   0   6 43723.4 1070.57  48
   1   0  -6 42809.7 1232.56  49
  -1   0  -6 43265.0 934.164  49
  -1   0  -7 889047. 10454.3  49
  -1   0   7 926789. 10729.2  48
   1   0  -7 901297. 11017.0  49
   1   0  -7 867395. 10524.5  43
   1   0   7 938587. 11086.5  41
  -1   0  -7 915029. 11129.8   1
  -1   0   7 933499. 10894.7  81
  -1   0   8 45056.5 1243.43  48
   1   0  -8 44637.4 1398.91  49
   1   0   8 46498.9 1398.51  41
   1   0  -8 45331.4 1396.81  46
  -1   0  -8 46577.1 1128.41  49
   1   0  -8 45185.0 1156.37  43
  -1   0  -8 45332.8 1501.93   3
  -1   0  -8 50517.5 1490.23   1
  -1   0   8 44087.0 1252.25  81
   1   0  -9-31.1943 454.545  46
   1   0   9 35.7843 418.324  41
   1   0  -9 86.1838 454.922  49
  -1   0  -9 200.987 287.032  49
   1   0  -9 154.601 294.310  42
  -1   0   9 19.0002 317.342  48
   1   0  -9-62.2446 334.226  43
  -1   0  -9 104.254 419.948   1
  -1   0  -9 96.0611 488.594   3
  -1   0   9 302.947 332.491  81
   1   0 -10 221356. 3874.80  49
  -1   0  10 228161. 3692.38  48
  -1   0 -10 235758. 3468.89  49
   1   0  10 228826. 3667.02  41
   1   0 -10 221106. 3683.00  46
   1   0 -10 216606. 3155.88  42
  -1   0 -10 227034. 3902.34   3
  -1   0 -10 220365. 3911.67   1
  -1   0  10 227022. 3591.08  81
   1   0  11 28895.4 1129.68  41
  -1   0 -11 33561.5 1108.48  49
   1   0 -11 32773.3 908.147  42
  -1   0  11 31401.7 1212.28  48
   1   0 -11 31624.3 1206.36  46
   1   0 -11 33657.6 1372.12  49
  -1   0 -11 32740.2 1349.00   1
  -1   0 -11 32452.6 1310.02   3
  -1   0  11 33334.8 1201.34  90
  -1   0  11 32168.0 895.627  84
  -1   0  11 32213.3 1132.49  81
  -1   0  12 11676.8 836.982  48
  -1   0  12 12473.3 838.816  40
   1   0  12 12416.1 1059.31  44
   1   0 -12 11627.5 817.380  46
   1   0 -12 11521.7 924.523  49
  -1   0 -12 13299.6 760.951  49
  -1   0  12 12203.4 557.686  84
  -1   0  12 11979.1 750.595  81
  -1   0  12 12841.6 820.945  90
  -1   0 -12 12820.0 900.733   3
  -1   0 -12 13035.2 986.646   1
  -1   0  13-3.36844 524.131  40
   1   0 -13-18.9832 436.102  46
  -1   0 -13 140.536 397.752  49
   1   0  13-5.69452 628.263  44
  -1   0  13 158.363 457.719  48
   1   0 -13 151.863 525.454  49
  -1   0 -13 58.5189 524.122   1
  -1   0 -13 18.2024 493.566   3
   1   0 -13-3.39548 503.896   4
  -1   0  13-60.9164 216.350  84
  -1   0  13-36.7474 402.752  90
   1   0 -14 5381.52 770.826  49
   1   0  14 5881.86 854.357  44
  -1   0 -14 6391.03 640.718  49
   1   0 -14 5771.56 671.260  46
  -1   0  14 5650.17 709.810  40
  -1   0  14 5631.42 726.970  48
   1   0 -14 5662.85 718.952   4
  -1   0 -14 6167.39 836.810   1
  -1   0 -14 6612.58 760.219   3
   1   0  14 7521.42 937.806  80
  -1   0  14 5925.44 389.169  84
  -1   0  14 6856.15 724.843  90
  -1   0  15 4422.69 659.792  90
   1   0  15 3848.48 786.895  80
  -1   0  15 3672.64 342.609  84
  -1   0  15 4010.89 683.034  48
   1   0 -15 4196.08 773.467  49
   1   0 -15 3625.82 271.501  45
  -1   0 -15 3777.94 586.579  49
   1   0 -15 3759.35 577.339  46
   1   0  15 3428.84 794.333  44
  -1   0  15 4107.92 714.717  40
  -1   0 -15 3985.40 633.821  22
  -1   0 -15 4050.02 652.249   3
  -1   0 -15 4399.21 738.969   1
   1   0 -15 4529.11 692.973   4
   1   0  16 2185.21 791.875  80
  -1   0  16 2435.68 621.944  90
  -1   0  16 2256.18 524.342  79
  -1   0  16 2372.93 300.228  84
  -1   0 -16 2132.53 543.092  49
   1   0 -16 1730.68 171.925  45
  -1   0  16 2304.77 643.712  48
   1   0 -16 1976.74 716.996  49
   1   0  16 2217.46 724.640  44
   1   0 -16 2116.36 506.471  46
  -1   0  16 2457.91 678.037  40
  -1   0 -16 2216.18 552.562  22
  -1   0 -16 1948.71 569.450   3
  -1   0 -16 2710.49 745.513   1
   1   0 -16 2351.00 616.255   4
  -1   0  17 603.503 540.642  90
   1   0  17 859.089 728.683  80
  -1   0  17 450.682 485.528  79
   1   0  17 514.311 680.242  44
   1   0 -17 341.808 625.252  49
   1   0 -17 821.418 484.486  46
  -1   0  17 667.217 572.691  48
  -1   0 -17 679.193 496.955  49
  -1   0  17 902.801 640.593  40
  -1   0 -17 602.848 490.611  22
   1   0 -17 576.755 566.559   4
  -1   0 -17 727.877 556.848   2
  -1   0 -17 577.554 612.033   1
   1   0  18 37430.9 1841.82  44
   1   0 -18 37828.8 1785.80  49
  -1   0  18 38342.5 1710.58  48
  -1   0  18 36972.0 1590.33  40
  -1   0 -18 38610.8 1574.90  49
   1   0 -18 36613.9 1349.19  46
  -1   0 -18 39410.9 1614.10  22
  -1   0 -18 39370.7 1647.17   2
  -1   0 -18 38277.7 1770.08   1
   1   0 -18 38004.7 1576.55   4
   1   0 -18 37223.6 1601.44   2
   1   0  18 38941.2 1785.92  80
  -1   0  18 36353.8 1657.15  90
  -1   0  18 38062.0 1388.49  79
  -1   0 -19 12816.8 1053.01   2
   1   0 -19 12949.0 1071.68   2
   1   0 -19 13609.6 1022.99   4
  -1   0 -19 12253.9 1177.11   1
   1   0 -19 13379.0 1189.57 102
   1   0  19 14121.2 1128.97  98
  -1   0 -19 13947.7 1063.05  22
   1   0 -19 12563.9 1190.25  49
  -1   0  19 13544.0 1044.18  40
  -1   0 -19 14268.8 1059.49  49
   1   0 -19 12108.5 827.548  46
   1   0  19 14389.1 1249.05  44
  -1   0  19 13194.1 1119.43  48
  -1   0  19 13876.9 1154.51  90
   1   0  19 14806.8 1229.00  80
  -1   0  19 13385.5 905.859  79
   1   0 -20 59228.8 2036.29   4
  -1   0 -20 57853.7 2097.89   2
   1   0 -20 56413.6 2085.95   2
  -1   0 -20 59720.9 2274.66   1
   1   0  20 60450.4 2288.55  98
   1   0 -20 58836.8 2472.11 102
  -1   0 -20 57891.4 2095.44  22
  -1   0 -20 57396.0 2053.47  49
  -1   0  20 61173.5 2099.71  40
   1   0  20 58786.2 2351.08  44
  -1   0  20 58864.7 2235.79  48
   1   0 -20 57378.0 2299.34  49
   1   0 -20 57333.1 1698.66  46
   1   0  20 60482.5 2268.10  80
  -1   0  20 57074.6 1783.67  79
  -1   0  20 59225.4 2254.93  90
   1   0 -21 15856.0 1203.54   2
  -1   0 -21 13736.5 1215.15   1
   1   0 -21 14776.0 1124.37   4
  -1   0 -21 14968.0 1188.14   2
  -1   0  21 16131.2 1283.98  90
   1   0  21 15144.1 1291.07  80
  -1   0  21 16777.3 1027.43  79
  -1   0  21 15662.4 1200.34  97
   1   0 -21 16295.6 1373.31 102
   1   0  21 15791.6 1253.50  98
  -1   0 -21 14669.6 1118.16  22
   1   0  21 15390.4 1325.83  44
  -1   0  21 16507.2 1296.79  48
  -1   0 -21 14944.9 1146.97  49
   1   0 -21 15772.7 1335.67  49
  -1   0  21 16046.6 1202.83  40
   1   0 -21 15379.9 901.718  46
   1   0 -22 2108.83 714.075   2
  -1   0 -22 2536.03 716.333   2
  -1   0 -22 2208.54 808.984   1
   1   0 -22 2331.90 700.873   4
  -1   0  22 2951.46 826.215  90
   1   0  22 2722.99 848.333  80
  -1   0  22 2570.20 610.877  79
   1   0  22 2247.14 694.372  98
  -1   0  22 2013.30 782.353  98
  -1   0  22 2015.70 704.460  97
   1   0 -22 2267.83 788.760 102
  -1   0  22 2251.82 717.037  40
  -1   0 -22 2122.43 654.658  22
  -1   0  22 2565.41 766.057  48
   1   0 -22 1654.16 771.288  49
   1   0  22 2000.95 798.493  44
   1   0 -22 1992.62 465.973  46
  -1   0 -22 2068.73 665.925  49
  -1   0 -23 11079.5 1123.85   2
   1   0 -23 12000.6 1147.87   2
   1   0 -23 12118.2 1090.20   4
  -1   0 -23 10775.4 1210.54   1
   1   0  23 11933.8 1237.00  80
  -1   0  23 11009.6 1212.03  90
  -1   0  23 13546.1 1007.79  79
   1   0  23 13353.2 1250.82  98
  -1   0  23 12588.8 1175.08  97
   1   0 -23 14135.9 1354.15 102
  -1   0  23 13260.0 1323.26  98
  -1   0  23 12183.0 1153.96  40
  -1   0 -23 12328.0 1131.37  22
   1   0 -23 12596.4 1316.45  49
  -1   0  23 11843.7 1205.57  48
   1   0  23 12469.7 1258.71  44
   1   0 -23 13086.9 846.629  46
  -1   0 -23 13019.5 1139.72  49
   1   0 -24 4243.35 798.741   4
  -1   0 -24 3895.15 937.030   1
   1   0 -24 4433.60 867.592   2
  -1   0 -24 4171.85 807.004   2
  -1   0  24 4204.65 685.444  79
   1   0  24 4254.95 914.255  80
  -1   0  24 3506.99 825.418  97
   1   0 -24 4187.27 956.565 102
   1   0  24 3086.19 809.516  98
  -1   0  24 3631.28 877.148  98
  -1   0 -24 3433.11 714.841 102
  -1   0  24 4101.21 848.590  40
  -1   0 -24 4155.55 792.785  22
   1   0  24 3350.62 890.911  44
   1   0 -24 3375.46 882.797  49
  -1   0  24 3776.40 888.333  48
  -1   0 -24 3854.47 797.335  49
  -1   0 -25 5216.47 988.879   1
   1   0 -25 4465.40 864.240   2
   1   0 -25 4038.93 820.968   4
  -1   0 -25 4367.68 853.161   2
   1   0  25 4835.58 951.258  80
  -1   0  25 4042.61 679.436  79
   1   0  25 5753.28 981.853  98
  -1   0 -25 4374.51 792.202 102
  -1   0  25 4602.44 950.552  97
  -1   0  25 5121.85 1027.01  98
  -1   0  25 4683.71 855.289  40
  -1   0 -25 4169.14 833.635  22
  -1   0  25 3981.27 912.442  48
   1   0  25 5122.78 995.577  44
  -1   0 -25 4394.55 852.726  49
   1   0 -25 4929.04 1026.30  49
  -1   0 -26 12885.5 1186.60 102
   1   0  26 11896.9 1280.20  98
  -1   0  26 12589.6 1325.76  97
  -1   0  26 13527.4 1416.45  98
  -1   0  26 11866.7 1178.09  40
   1   0  26 12696.3 1329.61  80
  -1   0 -26 12732.6 1268.65  83
   1   0 -26 12377.2 1219.06   2
  -1   0 -26 11259.7 1243.09   1
  -1   0 -26 11422.1 1187.68   2
   1   0 -26 13152.9 1162.63   4
  -1   0 -26 12196.3 1202.96  49
   1   0 -26 13948.5 1410.51  49
   1   0  26 12529.4 1319.88  44
  -1   0  27-5.76116 717.146  97
   1   0  27 516.084 337.244 108
  -1   0 -27 376.972 594.978 102
   1   0  27 160.835 623.582  98
  -1   0  27 333.443 723.252  98
  -1   0  27 410.867 645.914  40
  -1   0 -27 535.028 666.194  83
  -1   0 -27 255.112 650.384   2
   1   0 -27 374.371 655.569   2
   1   0 -27 469.351 623.553   4
  -1   0 -27 245.815 616.601   1
  -1   0 -27 615.112 606.893  49
   1   0 -27 841.306 796.986  49
   1   0  27 564.646 734.328  44
  -1   0 -28 43418.9 2210.75 102
   1   0  28 46936.6 1396.33 108
  -1   0  28 45500.3 2531.71  98
  -1   0  28 47210.5 2452.30  97
   1   0  28 45163.5 2447.16  98
  -1   0  28 46166.2 2194.67  40
  -1   0 -28 46327.4 2260.53  83
   1   0 -28 46342.0 2317.23   2
  -1   0 -28 44463.2 2254.77   2
   1   0 -28 48125.3 2162.61   4
  -1   0 -28 44442.9 2345.63   1
   1   0 -28 47880.0 2568.96  49
  -1   0 -28 46839.7 2301.33  49
   1   0  28 44002.8 2360.80  44
  -1   0  29 108376. 3787.50  97
  -1   0  29 111293. 4053.64  98
   1   0  29 111736. 3964.65  98
  -1   0 -29 108114. 3642.57 102
   1   0  29 113521. 2336.85 108
  -1   0  29 109106. 3512.55  40
  -1   0 -29 111003. 3680.30   2
   1   0 -29 111614. 3426.30   4
  -1   0 -29 110437. 3809.84   1
   1   0 -29 111261. 3697.07   2
   1   0 -29 114751. 4041.95  49
   1   0  29 109390. 3822.94  44
  -1   0 -29 116825. 3737.07  49
  -1   0 -29 118682. 3724.81  83
  -1   0 -30 11103.9 1260.86 102
   1   0  30 10434.6 706.796 108
  -1   0  30 10817.2 1454.34  98
   1   0  30 10763.3 1382.96  98
   1   0  30 11544.8 1214.75  96
   1   0 -30 12781.8 1274.88   4
  -1   0 -30 12577.6 1346.39   2
   1   0 -30 13029.2 1391.13   2
  -1   0 -30 11530.3 1378.64   1
   1   0 -30 12504.0 1478.20  49
  -1   0 -30 10781.9 1282.43  49
   1   0  30 10497.3 1317.76  44
  -1   0 -30 12279.7 1311.09  83
   1   0  31 1022.96 622.316  96
   1   0  31 1175.65 446.559 108
  -1   0  31 1026.87 397.043 108
  -1   0 -31 1612.03 752.198 102
  -1   0  31 1130.87 899.959  98
   1   0  31 1378.31 849.433  98
   1   0 -31 1760.45 788.243   2
  -1   0 -31 1536.00 797.877   2
   1   0 -31 1914.40 784.875   4
  -1   0 -31 1949.00 892.721   1
   1   0  31 1463.78 775.059  44
   1   0 -31 1652.78 943.929  49
  -1   0 -31 881.224 712.565  49
  -1   0 -31 2063.14 898.413  83
   1   0  32 30372.8 2199.25  98
  -1   0  32 29794.4 2275.77  98
   1   0  32 32673.9 2004.37  96
   1   0  32 31490.5 1219.40 108
  -1   0  32 31736.0 1198.67 108
   1   0 -32 31044.4 2077.74   2
  -1   0 -32 32459.1 2131.24   2
  -1   0 -32 31946.6 2176.33   1
  -1   0 -32 33770.4 2167.95  49
   1   0  32 33038.4 2192.90  44
   1   0 -32 32317.2 2351.29  49
  -1   0 -32 32766.4 2094.11  83
  -1   0  33 10097.9 734.246 108
   1   0  33 9582.42 1214.35  96
   1   0  33 9510.16 723.045 108
   1   0  33 9167.85 1325.44  98
  -1   0  33 10540.0 1507.28  98
  -1   0 -33 7993.90 1225.24   2
  -1   0 -33 7375.87 1243.76   1
   1   0 -33 8038.88 1216.89   2
   1   0 -33 8789.66 1366.65  49
  -1   0 -33 9761.30 1298.33  49
   1   0  33 9899.48 1346.58  44
  -1   0 -33 10104.9 1297.40  83
   1   0  34 506.584 643.697  96
   1   0  34 177.898 419.304 108
   1   0  34 116.130 746.767  98
  -1   0  34 190.468 904.275  98
  -1   0  34 160.010 386.846 108
  -1   0 -34 182.325 692.646   1
   1   0 -34 539.348 716.854   2
  -1   0 -34-70.2785 713.569   2
   1   0 -34 338.318 875.256  49
   1   0  34 225.030 767.973  44
  -1   0 -34 621.521 734.822  49
  -1   0 -34-71.9930 778.862  83
   1   0  35 14551.6 915.467 108
   1   0  35 13574.5 1615.98  98
  -1   0  35 13595.0 1720.18  98
   1   0  35 13612.7 1446.01  96
  -1   0  35 13771.0 866.724 108
  -1   0 -35 11886.5 1449.39   1
   1   0 -35 13271.8 1531.19   2
  -1   0 -35 13122.5 1503.95   2
   1   0 -35 14372.1 1762.60  49
  -1   0 -35 13107.6 1531.28  49
  -1   0 -35 13954.0 1555.11  83
  -1   0  36 548.919 940.473  98
   1   0  36 757.171 696.317  96
   1   0  36 595.192 474.787 108
  -1   0  36 1017.51 461.014 108
   1   0 -36 324.400 743.763   2
  -1   0 -36 872.272 767.565   2
  -1   0 -36 363.101 704.386  49
   1   0 -36 232.464 877.812  49
  -1   0 -36 205.032 736.906  83
   1   0  37 5149.97 654.245 108
  -1   0  37 5281.88 653.444 108
   1   0  37 5639.99 1069.13  96
  -1   0  37 4574.20 1259.62  98
  -1   0 -37 5381.35 1136.95   2
   1   0 -37 4754.02 1104.35   2
   1   0 -37 5439.43 1240.71  49
  -1   0 -37 5882.51 1235.10  49
  -1   0 -37 5052.29 1111.89  83
   1   0  38 7524.56 753.542 108
  -1   0  38 6898.95 1469.32  98
   1   0  38 7985.86 1241.54  96
  -1   0  38 7620.82 739.765 108
  -1   0  38 7067.92 1370.13  96
   1   0 -38 7300.39 1295.53   2
  -1   0 -38 6300.02 1255.98   2
  -1   0 -38 6445.19 1302.80  49
   1   0 -38 8355.51 1448.97  49
  -1   0 -38 9176.77 1491.97  83
  -1   0  39 909.942 480.317 108
   1   0  39 1023.31 794.967  96
  -1   0  39 1002.87 1024.34  98
   1   0  39 691.835 495.658 108
  -1   0  39 600.119 881.875  96
  -1   0 -39 1039.60 929.299   2
   1   0 -39 1325.56 841.658   2
  -1   0 -39 877.264 821.354  49
   1   0 -39 1369.15 923.193  49
  -1   0 -39 319.317 898.819  83
  -1   0  40-289.006 1037.83  98
  -1   0  40 75.1676 871.864  96
  -1   0  40 48.0757 473.108 108
   1   0  40 181.820 481.326 108
   1   0  40 470.429 844.674  96
   1   0 -40 2.38510 705.496   2
  -1   0 -40-113.567 792.324   2
   1   0 -40 383.353 925.405  49
  -1   0 -40 914.629 813.597  49
  -1   0 -40 196.398 723.378  83
  -1   0  41 1581.18 1063.56  96
  -1   0  41 1777.41 540.607 108
   1   0  41 1821.18 891.677  96
  -1   0  41 3269.94 1227.27  98
   1   0  41 1787.12 566.869 108
   1   0 -41 2430.29 1002.49   2
  -1   0 -41 1836.32 929.379   2
   1   0 -41 1145.37 1004.98  49
  -1   0 -41 1521.64 949.204  49
  -1   0 -41 1215.22 910.769  83
   1   0  42 12146.2 957.032 108
  -1   0  42 13169.0 1959.43  98
  -1   0  42 11112.1 920.008 108
   1   0  42 10792.7 1489.26  96
  -1   0  42 11420.8 1754.57  96
  -1   0 -42 9324.30 1526.85   2
   1   0 -42 10268.9 1575.13   2
  -1   0 -42 10586.1 1619.36  49
   1   0 -42 11484.3 1812.45  49
  -1   0 -42 11437.1 1644.12  83
   1   0  43-386.817 793.986  96
  -1   0  43 98.1875 1011.40  98
  -1   0  43-108.643 949.432  96
   1   0  43 87.4917 496.833 108
  -1   0  43 134.184 489.108 108
  -1   0 -43-143.533 777.951  83
  -1   0 -43-149.336 782.967  49
   1   0 -43-97.5126 980.696  49
  -1   0 -43-312.397 846.194   2
   1   0 -43-392.127 800.229   2
  -1   0 -44 2869.68 1047.00   2
   1   0 -44 1979.84 943.200   2
   1   0  44 2600.80 646.261 108
  -1   0  44 3045.01 1249.60  98
  -1   0  44 2174.49 1114.37  96
   1   0  44 2494.96 885.982  96
  -1   0  44 2337.43 628.922 108
  -1   0 -44 1206.12 939.903  83
  -1   0 -44 2055.39 505.981  77
   1   0 -44 2568.60 570.027  78
  -1   0 -44 2832.02 573.550  75
  -1   0 -44 3746.53 1151.94  49
   1   0 -44 3133.86 640.062  61
   1   0 -44 2673.01 609.875  32
   1   0 -45 133.589 983.808 101
   1   0  45 102.954 530.223 108
   1   0  45 821.638 807.323  96
  -1   0  45 255.724 533.207 108
  -1   0  45 235.329 1026.53  96
  -1   0  45 791.344 1160.56  98
  -1   0 -45 164.261 411.040  77
   1   0 -45 275.292 414.854  77
   1   0 -45 142.934 464.652  78
   1   0 -45-49.8140 497.342  32
   1   0 -45 424.389 504.755  61
   1   0 -45 251.440 502.156  56
  -1   0 -45 176.203 450.494  19
   1   0 -46 1517.13 1181.27 101
  -1   0  46 1594.68 605.518 108
  -1   0  46 1135.82 960.759  96
   1   0  46 1299.84 574.259 108
   1   0 -46 1404.01 551.779  32
  -1   0 -46 1517.56 474.058  77
   1   0 -46 1335.29 496.207  77
   1   0 -46 1244.34 540.121  78
   1   0 -46 1210.00 581.909  61
   1   0 -46 1279.21 534.909  56
  -1   0 -46 1104.29 455.654  19
   1   0  47 6483.58 852.714 108
  -1   0  47 5665.48 1450.95  96
  -1   0  47 5437.81 784.406 108
   1   0 -47 5240.03 1436.04 101
   1   0 -47 5679.78 775.408  78
   1   0 -47 5186.94 732.887  32
   1   0 -47 6137.32 713.695  77
  -1   0 -47 6317.32 716.868  77
   1   0 -47 6027.49 769.161  56
   1   0 -47 5609.55 773.762  61
  -1   0 -47 6090.38 691.158  19
   1   0 -48 18211.1 2289.36 101
  -1   0  48 22568.2 2390.20  96
   1   0  48 20068.2 1268.38 108
  -1   0  48 19042.4 1199.56 108
   1   0 -48 19468.2 1193.11  78
   1   0 -48 19887.2 1195.55  32
   1   0  48 19528.4 1239.58  71
  -1   0 -48 21180.5 1161.20  77
   1   0 -48 20480.3 1151.64  77
   1   0 -48 19292.1 1214.58  61
  -1   0 -48 20879.7 1125.97  19
  -1   0 -49 17789.0 990.562  11
   1   0 -49 17518.1 2289.35 101
  -1   0  49 16660.4 1153.10 108
  -1   0  49 17079.1 2130.40  96
   1   0  49 16015.6 1174.34 108
   1   0 -49 16013.4 1108.14  78
   1   0  49 14282.6 1091.40  71
  -1   0 -49 17247.3 1067.63  19
   1   0 -49 15940.3 1113.76  61
   1   0 -49 16043.8 1100.71  32
  -1   0 -50 4438.06 613.215  11
   1   0 -50 4370.35 728.599  32
  -1   0  50 3860.06 1273.44  96
   1   0 -50 4548.70 1448.37 101
   1   0  50 4349.74 793.537 108
  -1   0  50 4290.89 739.844 108
   1   0  50 3308.76 695.627  71
   1   0 -50 4290.56 694.311  78
   1   0 -50 4536.75 655.132  74
   1   0 -50 3834.23 692.353  61
  -1   0 -50 3630.47 609.329  19
  -1   0 -51 2048.91 545.789  11
   1   0 -51 2144.73 627.139  32
   1   0  51 1841.66 666.279 108
  -1   0  51 1843.80 631.232 108
  -1   0  51 1584.99 939.961  96
   1   0 -51 2969.90 1365.27 101
   1   0 -51 1566.47 583.304  78
   1   0 -51 1370.48 507.212  74
   1   0  51 1598.62 573.509  71
   1   0 -51 1514.13 590.491  61
  -1   0 -51 1779.27 535.084  19
  -1   0 -52-194.880 467.366  11
   1   0  52 14.7219 575.537 108
  -1   0  52 492.016 504.278 106
  -1   0  52 154.851 553.167 108
   1   0 -52-673.497 1014.76 101
  -1   0  52-470.579 929.749  96
   1   0 -52-35.7311 552.072  32
   1   0  52-117.157 511.907  71
   1   0 -52 244.193 517.063  78
   1   0 -52-95.4767 449.232  74
   1   0 -52 16.9174 541.458  61
  -1   0 -52 54.2817 470.338  19
  -1   0 -53 6517.43 681.872  11
  -1   0  53 6371.43 1487.87  96
  -1   0  53 6592.31 757.624 106
   1   0 -53 5337.59 1406.98 101
   1   0  53 5891.27 820.764 108
  -1   0  53 6571.41 805.950 108
   1   0 -53 6672.05 795.799  78
   1   0 -53 6451.62 830.492  32
   1   0  53 6978.87 803.263  71
   1   0 -53 6280.94 728.424  74
   1   0 -53 6061.12 788.325  61
  -1   0 -53 6098.75 712.257  19
  -1   0 -54 5744.65 660.410  11
  -1   0  54 6303.53 1432.45  96
  -1   0  54 4677.37 740.258 108
  -1   0  54 5626.56 705.334 106
   1   0  54 5514.65 792.011 108
   1   0 -54 5286.31 1472.68 101
   1   0 -54 4875.86 717.769  78
   1   0  54 5608.25 750.110  71
   1   0 -54 5122.99 672.190  74
  -1   0 -54 4635.23 677.088  19
   1   0 -54 4813.22 737.593  61
   1   0  54 5734.00 885.379  64
   1   0 -54 5430.00 765.684  32
  -1   0 -55 354.880 462.329  11
   1   0 -55 483.197 558.145  32
   1   0 -55-32.8234 461.043  74
   1   0  55 796.846 538.104  71
   1   0 -55 658.953 507.159  78
  -1   0  55 808.225 524.791 106
  -1   0  55-280.798 585.153 108
   1   0 -55 109.704 993.560 101
   1   0  55 404.760 678.674  64
   1   0 -55 562.261 525.638  61
  -1   0 -55 311.980 443.974  19
  -1   0 -56 846.227 472.112  11
   1   0  56 635.352 513.305  71
   1   0 -56 486.594 506.683  78
   1   0 -56 1017.69 501.397  74
   1   0 -56 1008.81 921.521 101
  -1   0  56 767.833 483.896 106
  -1   0  56 451.505 509.753 108
  -1   0  56 579.591 549.543  64
   1   0  56 138.079 675.222  64
   1   0 -56 761.188 560.471  61
  -1   0 -56 844.351 505.210  19
  -1   0 -57 2422.93 524.819  11
  -1   0  57 2310.69 580.044 106
  -1   0  57 2312.77 600.546 108
   1   0 -57 589.336 963.355 101
   1   0 -57 1909.07 567.101  78
   1   0  57 1857.18 547.062  71
   1   0 -57 1913.03 528.581  74
  -1   0 -57 2502.09 604.718  74
   1   0  57 1809.64 708.775  64
  -1   0  57 1473.30 542.355  64
   1   0 -57 2206.47 589.034  61
  -1   0 -57 2183.83 548.209  19
  -1   0 -58 4848.05 591.342  11
   1   0 -58 4481.74 661.012  78
  -1   0  58 5151.90 655.653 106
  -1   0  58 5073.30 712.831 108
   1   0  58 4382.94 647.195  71
  -1   0 -58 5164.12 694.636  74
   1   0 -58 5497.75 651.923  74
   1   0 -58 5131.20 699.264  61
   1   0  58 4668.14 802.944  64
  -1   0  58 3677.42 634.235  64
  -1   0 -58 3946.98 641.065  19
   1   0 -58 4891.32 670.717  17
  -1   0 -59 5475.66 581.002  11
   1   0 -59 4425.97 629.343  78
   1   0 -59 4768.99 617.698  74
   1   0  59 4766.55 641.654  71
  -1   0 -59 4816.26 671.166  74
  -1   0  59 4111.02 606.170 106
  -1   0  59 3116.76 630.884  64
   1   0 -59 4556.20 655.333  61
   1   0  59 3846.33 811.706  64
   1   0 -59 4798.06 644.238  17
  -1   0 -59 4053.04 596.403  19
  -1   0 -60 44.4066 407.361  11
   1   0 -60-0.54407 439.991  74
  -1   0 -60 213.771 473.559  74
   1   0  60 151.067 427.226  71
   1   0 -60-27.4466 437.609  78
  -1   0  60 251.642 421.514 106
   1   0 -60 99.5582 473.742  61
   1   0  60 26.9029 572.024  64
   1   0 -60 237.948 451.045  17
  -1   0 -60-93.2808 432.338  19
   1   0  61 2292.58 493.162  71
   1   0 -61 1931.86 508.189  78
  -1   0 -61 2445.07 553.045  74
   1   0 -61 2515.03 507.346  74
  -1   0 -61 1775.66 505.057  19
   1   0 -61 2662.73 517.884  17
   1   0 -61 2599.22 542.064  61
   1   0  61 1626.14 633.466  64
   1   0  61 2031.03 579.390  12
  -1   0 -61 2131.28 447.625  11
   1   0 -62 725.272 416.978  78
   1   0  62 782.119 415.539  71
   1   0 -62 675.829 428.979  74
  -1   0 -62 870.117 479.960  74
  -1   0 -62 364.811 414.808  19
   1   0 -62 1083.84 451.976  17
   1   0  62 1051.27 550.154  64
   1   0 -62 602.311 448.174  61
   1   0  62 809.899 528.537  12
   1   0 -63 2162.45 476.751  74
   1   0 -63 2157.01 449.242  78
   1   0  63 2215.43 443.463  71
  -1   0 -63 2463.48 497.776  74
   1   0 -63 2417.92 469.474  17
   1   0 -63 2488.25 496.921  61
   1   0  63 2170.90 575.071  64
   1   0  63 2790.62 543.946  12
   1   0 -64 42.4633 378.658  74
   1   0 -64-102.120 343.778  78
  -1   0 -64-7.99510 388.253  74
   1   0 -64 179.117 375.405  17
   1   0  64-81.7097 481.502  64
   1   0 -64-44.2077 384.820  61
   1   0  64-60.9164 447.614  12
  -1   0  64-204.600 479.656  12
   1   0 -65 78.4127 370.848  74
   1   0 -65 130.787 326.683  78
  -1   0 -65 247.776 386.293  74
   1   0 -65 520.414 350.482  17
   1   0 -65 198.202 353.473  61
   1   0  65 93.1078 449.926  64
   1   0  65 198.427 439.467  12
  -1   0  65-153.848 439.107  12
   1   0 -66 73.0945 289.740  78
  -1   0 -66 334.360 377.549  74
   1   0 -66-48.4461 303.207  17
   1   0  66-69.2007 420.865  64
   1   0 -66-59.3714 319.468  61
  -1   0  66 491.903 436.365  12
   1   0  66-190.073 439.362  12
  -1   0 -67 858.311 397.312  74
   1   0 -67 1348.65 317.917  17
   1   0  67 845.806 426.243  64
   1   0 -67 763.626 318.618  61
  -1   0  67 1022.47 448.684  12
   1   0  67 1041.94 462.912  12
   1   0  68 401.917 390.454  64
   1   0 -68 849.988 383.889  70
  -1   0 -68 774.765 383.980  74
   1   0  68 1260.96 471.747  12
  -1   0  68 671.028 451.404  12
  -1   0 -69 893.624 352.833  74
  -1   0  69 265.488 421.252  12
  -1  -1 -68 158.595 371.075  74
   1   1 -68-265.837 380.783  70
   1  -1  68-7.13046 455.649  12
  -1   1  68 350.292 429.133  12
   1  -1  67 3765.63 445.427  64
  -1  -1 -67 4135.27 474.228  74
   1   1 -67 3120.39 477.031  70
  -1   1  67 3461.88 498.517  12
   1  -1  67 3246.90 521.286  12
   1  -1  66 547.604 380.277  64
   1   1 -66 608.433 302.302  60
   1   1 -66 803.083 293.916  61
   1   1 -66 505.670 426.127  70
  -1  -1 -66 967.058 407.364  74
   1  -1  66 689.006 476.407  12
   1   1 -65 3782.39 430.076  61
  -1   1  65 2155.45 406.984  64
   1  -1  65 3539.13 511.963  64
   1   1 -65 3242.02 503.818  70
  -1  -1 -65 3807.24 497.390  74
   1  -1  65 4134.20 555.452  12
   1   1 -65 4371.15 420.528  17
  -1  -1 -64 968.474 423.400  74
   1   1 -64 934.955 357.893  17
   1   1 -64 711.269 371.601  61
  -1   1  64 446.905 368.428  64
   1  -1  64 1480.65 477.900  64
   1  -1  64 1526.47 506.496  12
  -1  -1 -63 1690.32 475.429  74
   1   1 -63 1283.32 395.743  78
   1   1 -63 1542.02 454.356  74
  -1  -1 -63 1155.85 384.949  19
   1   1 -63 1714.04 404.402  17
  -1   1  63 601.337 411.424  64
   1   1 -63 1583.03 410.085  61
   1  -1  63 1714.08 515.295  64
   1  -1  63 1685.44 540.696  12
   1   1 -62 1059.61 481.367  74
  -1  -1 -62 1483.23 488.817  74
   1   1 -62 1501.15 429.632  78
   1   1 -62 1442.58 398.468  17
  -1  -1 -62 1215.43 406.507  19
  -1   1  62 1238.59 473.785  64
   1  -1  62 1389.38 538.440  64
   1   1 -62 1378.67 443.331  61
   1  -1  62 1571.96 537.359  12
   1  -1  61 2022.84 590.965  12
  -1  -1 -61 2467.81 540.674  74
   1   1 -61 2088.69 521.905  74
   1   1 -61 2248.28 489.087  78
  -1   1  61 2493.88 527.336 108
  -1   1  61 1689.57 530.186  64
   1   1 -61 2221.99 505.453  61
   1  -1  61 2628.32 601.561  64
  -1  -1 -61 1807.94 464.493  19
   1   1 -61 2534.18 488.165  17
   1  -1  60 907.035 561.120  12
   1   1 -60 762.642 475.907  74
   1   1 -60 866.839 466.934  78
  -1   1  60 836.224 498.209 108
   1   1 -60 1083.85 491.922  61
   1  -1  60 1174.75 597.889  64
  -1  -1 -60 645.619 413.010  19
   1   1 -60 829.678 470.061  17
   1  -1  59 3082.30 663.708  12
   1   1 -59 2915.04 556.149  78
   1  -1  59 3932.39 580.198  71
   1   1 -59 3209.10 573.215  74
  -1   1  59 3153.72 622.062 108
  -1   1  59 3176.48 550.011 106
   1   1 -59 3191.68 582.527  61
   1  -1  59 3924.65 684.434  64
  -1  -1 -59 2378.81 513.719  19
   1   1 -59 4108.87 588.112  17
   1  -1  58 1004.25 597.083  12
  -1   1  58 1244.91 485.073 106
  -1   1  58 816.584 519.063 108
   1   1 -58 996.168 475.889  78
   1  -1  58 1393.06 488.797  71
   1   1 -58 882.899 502.195  74
   1  -1  58 845.174 613.960  64
   1   1 -58 1182.32 517.635  61
   1   1 -58 1125.54 518.604  17
  -1  -1 -58 592.862 433.911  19
  -1   1  57 5940.71 683.808 106
  -1   1  57 5482.28 750.495 108
   1   1 -57 5400.69 675.266  78
   1   1 -57 5392.79 689.837  74
   1  -1  57 5427.17 673.986  71
   1   1 -57 4819.25 667.596  61
   1  -1  57 4341.40 819.842  64
   1   1 -57 4670.00 640.476  17
  -1  -1 -57 5152.85 604.040  19
   1  -1  57 5622.18 723.659  12
   1  -1  56 482.782 599.758  12
  -1   1  56 894.957 540.563 108
   1   1 -56 1563.16 1158.35 101
  -1  -1 -56 407.757 401.702  32
   1   1 -56 261.295 486.924  78
   1  -1  56 443.142 459.094  71
   1   1 -56 356.976 487.639  74
   1  -1  56 304.509 615.390  64
   1   1 -56 814.263 534.357  61
   1   1 -56 298.610 471.546  17
  -1  -1 -56 550.492 426.159  19
  -1   1  55 5677.09 795.757 108
   1   1 -55 2825.16 1095.52 101
   1   1 -55 5358.06 717.897  78
   1   1 -55 5707.21 722.150  74
   1  -1  55 6149.04 715.017  71
  -1  -1 -55 5197.78 658.200  19
   1   1 -55 5407.22 692.018  17
   1  -1  55 6186.37 844.718  64
   1   1 -55 5737.70 728.194  61
  -1  -1 -55 5860.95 642.509  32
  -1  -1 -54 4762.83 603.505  32
   1   1 -54 5003.15 1492.61 101
  -1   1  54 3875.92 1108.82  96
  -1   1  54 4077.88 720.655 108
  -1  -1 -54 4497.86 653.472  77
   1   1 -54 4368.38 685.043  78
   1   1 -54 4825.80 670.469  74
   1  -1  54 5272.82 718.591  71
   1   1 -54 4512.59 660.696  73
   1  -1  54 4892.42 800.969  64
   1   1 -54 4048.47 688.815  61
  -1  -1 -54 5353.07 646.322  19
   1   1 -54 4800.95 689.588  17
   1   1 -53 567.832 503.957  11
  -1  -1 -53 872.309 475.346  32
  -1   1  53 1732.36 647.903 108
  -1   1  53 1356.05 1036.49  96
   1   1 -53 2050.30 1147.21 101
   1   1 -53 1341.33 537.404  73
  -1  -1 -53 1481.01 523.434  77
   1   1 -53 728.744 510.842  78
   1   1 -53 1025.19 506.068  74
   1  -1  53 1157.56 525.588  71
   1  -1  53 1718.28 681.936  64
   1   1 -53 1385.62 568.833  61
   1   1 -53 1303.28 551.017  17
  -1  -1 -53 1329.31 485.296  19
   1   1 -52 3732.66 631.743  11
  -1  -1 -52 4351.99 617.117  32
   1   1 -52 3058.27 1231.72 101
  -1   1  52 3183.13 1162.69  96
  -1   1  52 3915.24 752.880 108
   1   1 -52 3653.09 653.041  78
  -1  -1 -52 4072.07 625.837  77
   1  -1  52 3831.35 673.508  71
   1   1 -52 4035.75 654.296  74
   1   1 -52 3584.61 654.974  73
   1   1 -52 4062.30 694.189  61
   1  -1  52 3923.15 773.847  64
  -1  -1 -52 4330.95 626.446  19
   1   1 -52 3748.28 655.680  17
   1   1 -51 3347.06 634.826  11
  -1   1  51 3751.21 725.271 108
  -1   1  51 4306.58 1381.90  98
   1   1 -51 2619.16 1202.52 101
  -1   1  51 4950.43 1381.53  96
   1  -1  51 3752.51 509.928  36
  -1  -1 -51 4554.95 624.032  32
   1   1 -51 3599.98 623.528  74
   1  -1  51 3820.58 681.021  71
   1   1 -51 3744.34 680.599  78
  -1  -1 -51 3866.72 629.092  77
   1   1 -51 3478.30 666.308  73
   1   1 -51 3849.63 682.541  61
   1  -1  51 4427.87 804.391  64
  -1  -1 -51 3654.54 581.006  19
   1   1 -51 3770.68 659.183  17
   1   1 -50 22321.7 1181.13  11
   1   1 -50 24885.0 2592.98 101
  -1   1  50 23682.9 2583.78  98
  -1   1  50 23439.6 2453.12  96
  -1   1  50 24750.9 1398.40 108
   1   1 -50 25016.9 1307.78  78
  -1  -1 -50 25667.5 1211.25  32
   1  -1  50 24927.0 1031.43  36
   1  -1  50 24849.7 1356.16  71
   1   1 -50 24839.9 1263.45  74
  -1  -1 -50 25783.1 1259.80  77
   1   1 -50 25093.0 1288.48  73
   1   1 -50 25678.2 1352.37  61
   1  -1  50 24833.6 1436.22  64
   1   1 -50 24920.6 1300.47  17
  -1  -1 -50 23756.5 1193.85  19
   1   1 -49 15294.0 1004.57  11
  -1   1  49 15633.8 1166.25 108
  -1   1  49 15364.3 2071.46  96
  -1   1  49 17918.1 2334.24  98
   1   1 -49 15305.6 2144.95 101
   1   1 -49 15205.6 1067.26  78
   1  -1  49 16242.0 841.491  36
  -1  -1 -49 15720.8 977.332  32
   1   1 -49 15353.5 1029.30  74
  -1  -1 -49 17224.5 1047.45  77
   1  -1  49 16369.6 1129.59  71
   1   1 -49 15645.7 1060.89  73
   1  -1  49 15712.8 1173.58  64
   1   1 -49 15813.6 1099.19  61
  -1  -1 -49 15488.4 962.910  19
   1   1 -48 19753.5 1113.19  11
   1   1 -48 20492.1 2419.73 101
  -1   1  48 23134.0 1329.27 108
  -1   1  48 19617.3 2433.83  98
  -1   1  48 22235.2 2342.48  96
   1   1 -48 21780.4 1229.71  78
  -1  -1 -48 21667.0 1129.38  32
   1  -1  48 21276.5 963.118  36
   1   1 -48 22204.4 1270.22  32
   1   1 -48 20663.4 1180.29  73
   1  -1  48 21106.4 1255.04  71
  -1  -1 -48 21005.5 1172.47  75
  -1  -1 -48 23188.5 1194.19  77
   1   1 -48 21213.0 1172.42  74
   1   1 -48 22003.9 1259.83  61
   1  -1  48 20657.4 1332.35  64
  -1  -1 -48 22053.8 1140.87  19
   1   1 -47 7247.20 761.153  11
  -1   1  47 7184.89 875.727 108
  -1   1  47 7155.84 1548.96  96
   1   1 -47 6814.50 1583.83 101
  -1   1  47 4923.62 1423.03  98
   1   1 -47 6639.83 777.971  78
   1   1 -47 7122.60 816.763  73
   1   1 -47 6889.44 750.026  74
   1  -1  47 6660.87 803.977  71
  -1  -1 -47 6487.31 756.192  75
  -1  -1 -47 6710.30 746.805  77
  -1  -1 -47 6099.27 672.386  19
   1  -1  47 6311.51 886.312  64
   1   1 -47 7358.19 799.951  61
   1   1 -47 6779.53 816.170  32
  -1  -1 -47 5948.92 666.571  32
   1  -1  47 6730.04 598.604  36
   1   1 -46 3490.19 616.710  11
  -1   1  46 3423.62 1335.02  98
  -1   1  46 3711.51 728.450 108
   1   1 -46 3931.63 1331.39 101
  -1   1  46 4040.92 1290.68  96
   1  -1  46 3888.46 742.803 108
   1  -1  46 3720.35 512.623  36
   1   1 -46 4084.06 675.342  32
  -1  -1 -46 4073.05 577.108  32
   1  -1  46 3722.81 653.167  71
   1   1 -46 3778.37 662.388  78
  -1  -1 -46 4290.13 626.171  77
  -1  -1 -46 3968.24 605.949  75
   1   1 -46 4406.78 655.964  74
   1  -1  46 2925.50 759.619  64
   1   1 -46 3432.10 620.886  61
   1   1 -46 3847.93 636.863  19
  -1  -1 -46 4168.73 599.039  19
   1   1 -45 20580.3 1118.07  11
  -1   1  45 21116.1 1257.84 108
   1   1 -45 26503.2 2654.49 101
  -1   1  45 24173.8 2591.09  98
   1  -1  45 22920.9 1325.76 108
   1  -1  45 23124.5 1081.14 106
   1   1 -45 22693.4 1238.05  78
  -1  -1 -45 21953.5 2162.47  83
  -1  -1 -45 21582.5 1121.17  32
   1  -1  45 22929.5 985.593  36
   1   1 -45 22354.2 1235.25  32
  -1  -1 -45 23002.4 1163.52  77
   1   1 -45 23692.7 1193.13  74
  -1  -1 -45 21368.0 1182.03  75
   1  -1  45 24341.4 1294.31  71
   1   1 -45 22262.8 1248.01  61
   1  -1  45 22446.8 1415.53  64
  -1  -1 -45 22282.4 1117.97  19
   1   1 -45 20165.5 1156.10  19
  -1   1  44 19851.6 2338.86  98
  -1   1  44 20558.4 1232.04 108
   1   1 -44 18558.3 2260.13 101
   1  -1  44 19856.7 1224.36 108
   1  -1  44 20911.6 1031.74 106
   1   1 -44 19271.7 1149.34  78
  -1  -1 -44 17761.7 1992.83  83
   1  -1  44 21145.6 931.521  36
   1   1 -44 19681.0 1162.70  32
  -1  -1 -44 19769.2 1081.72  77
  -1  -1 -44 19436.8 1092.14  75
   1   1 -44 20329.0 1112.83  74
   1  -1  44 20969.7 1209.88  71
   1   1 -44 19309.7 1148.79  61
  -1  -1 -44 22195.9 1152.67  56
   1   1 -44 16791.3 1105.61  19
  -1  -1 -44 20963.3 1062.72  19
   1  -1  43 2238.76 515.987 106
   1   1 -43 1407.26 1044.53 101
  -1   1  43 2145.74 1198.23  98
   1  -1  43 1416.72 873.177  96
  -1   1  43 2079.46 652.811 108
   1  -1  43 1327.76 594.670 108
   1   1 -43 1773.07 1048.61   2
  -1  -1 -43 2499.19 1107.33  49
  -1  -1 -43 1654.71 938.017  83
   1  -1  42 1926.33 889.443  96
  -1   1  42 1467.75 564.527 108
   1   1 -42 1552.40 1020.42 101
   1  -1  42 1427.90 442.495 106
  -1   1  42 1629.30 1214.01  98
   1  -1  42 946.839 569.192 108
   1   1 -42 1766.77 920.121   2
  -1  -1 -42 1700.01 988.769  49
  -1  -1 -42 698.823 863.474  83
   1  -1  41 27083.9 1368.10 108
   1  -1  41 27087.5 2195.97  96
  -1   1  41 28414.2 1362.55 108
  -1  -1 -41 26012.4 2270.59 102
   1   1 -41 26227.4 2524.35 101
  -1   1  41 27440.5 2613.80  98
   1  -1  41 27883.0 1143.84 106
   1   1 -41 26509.4 2345.12   2
  -1  -1 -41 28055.0 2438.89  49
  -1  -1 -41 27180.7 2329.03  83
  -1   1  40 318.971 1006.94  98
   1  -1  40 135.843 471.791 108
   1  -1  40 109.357 653.801  96
  -1   1  40 233.827 516.366 108
   1   1 -40-352.165 968.724 101
   1  -1  40 180.833 377.160 106
  -1  -1 -40 98.7298 747.537 102
   1   1 -40-691.615 794.583   2
  -1  -1 -40-200.243 763.099  49
  -1  -1 -40 249.053 755.623  83
  -1  -1 -39 6122.51 1208.94 102
   1  -1  39 5122.78 553.319 106
  -1   1  39 4855.71 1379.77  98
   1   1 -39 4779.81 1303.27 101
   1  -1  39 4973.22 1091.23  96
   1  -1  39 5413.16 734.307 108
   1   1 -39 4206.93 1159.81   2
  -1  -1 -39 5531.23 1258.89  49
  -1  -1 -39 7412.86 1316.46  83
   1  -1  38 22529.1 1174.89 108
   1   1 -38 23584.9 2331.32 101
   1  -1  38 22353.5 1900.74  96
   1  -1  38 23305.7 1010.59 106
  -1   1  38 22848.9 2264.65  98
  -1  -1 -38 22642.5 2051.86 102
   1   1 -38 22257.8 2059.71   2
  -1  -1 -38 21869.4 2069.47  49
  -1  -1 -38 22991.8 1984.60  83
   1  -1  38 23633.9 2160.08  80
   1  -1  37 7821.91 774.000 108
  -1   1  37 8156.84 1506.48  97
   1  -1  37 8504.35 659.028 106
  -1  -1 -37 9867.16 1415.82 102
   1  -1  37 6504.24 1122.02  96
  -1   1  37 7271.48 1481.34  98
   1   1 -37 6769.98 1421.52 101
   1   1 -37 7465.48 1348.23   2
   1   1 -37 7312.72 1238.35   4
  -1  -1 -37 6645.38 1239.60  49
   1  -1  37 7295.66 1408.43  80
  -1  -1 -37 8548.02 1314.12  83
  -1   1  36 23956.8 2185.38  97
   1  -1  36 24414.1 1942.75  96
   1  -1  36 25152.6 1015.56 106
  -1  -1 -36 25446.4 2093.53 102
  -1   1  36 27414.1 2423.98  98
   1   1 -36 22902.4 2207.70 101
   1  -1  36 24960.8 1188.22 108
   1   1 -36 28124.9 2202.24   4
  -1  -1 -36 24471.4 2094.14   2
   1   1 -36 24394.0 2051.82   2
  -1  -1 -36 25045.9 2119.02  49
  -1   1  36 25607.8 2248.03  48
   1  -1  36 25006.0 2204.25  91
   1  -1  36 24378.3 2147.35  80
  -1  -1 -36 25553.3 2011.35  83
   1  -1  35 40052.9 1266.24 106
  -1  -1 -35 41353.3 2566.00 102
   1  -1  35 40962.7 2418.21  96
  -1   1  35 40986.1 2778.67  97
  -1   1  35 41784.9 2880.41  98
   1   1 -35 39702.4 2813.73 101
   1  -1  35 41157.4 1493.49 108
  -1  -1 -35 38587.7 2470.58   2
   1   1 -35 40428.0 2609.85   4
   1   1 -35 36803.8 2476.34   2
  -1  -1 -35 39596.7 2550.04  49
  -1   1  35 42280.4 2746.98  48
   1  -1  35 37503.7 2552.49  80
  -1  -1 -35 42823.6 2486.26  83
   1  -1  35 39402.0 2669.48  91
  -1   1  34 864.261 863.447  98
   1  -1  34 1983.87 488.463 108
  -1  -1 -34 1836.36 823.295 102
   1  -1  34 1801.70 770.828  96
  -1   1  34 1817.70 965.484  97
   1   1 -34 1714.91 940.085 101
   1  -1  34 2128.15 416.436 106
  -1  -1 -34 1157.02 792.673   2
   1   1 -34 1653.16 932.976   4
   1   1 -34 522.340 793.697   2
  -1  -1 -34 1441.84 775.470  49
  -1   1  34 1157.77 836.290  48
   1  -1  34 1748.55 1005.99  80
  -1  -1 -34 1153.31 800.464  83
   1  -1  34 1592.66 815.772  91
   1  -1  33 18011.2 983.306 108
   1  -1  33 18145.6 821.951 106
  -1   1  33 17213.8 1856.67  98
   1   1 -33 17193.8 1850.85 101
  -1   1  33 19327.1 1910.96  97
   1  -1  33 17668.6 1570.06  96
  -1  -1 -33 19880.4 1747.33 102
   1   1 -33 17964.6 1712.31   2
  -1  -1 -33 18470.6 1697.97   2
   1   1 -33 20254.0 1808.66   4
  -1  -1 -33 18090.7 1733.18  49
  -1   1  33 19165.8 1848.46  48
  -1  -1 -33 19151.2 1647.35  83
   1  -1  33 18194.9 1814.41  91
   1  -1  33 17971.9 1776.51  80
   1  -1  32 5211.88 591.316 108
  -1   1  32 4640.86 1103.04  97
   1   1 -32 4727.49 1178.25 101
   1  -1  32 5594.08 977.956  96
   1  -1  32 5836.78 514.900 106
  -1  -1 -32 5042.96 995.597 102
   1   1 -32 4815.33 1140.04   4
  -1  -1 -32 4233.94 964.502   2
  -1  -1 -32 5072.49 1041.78  49
  -1   1  32 5648.20 1171.95  48
   1  -1  32 5516.15 1123.22  91
  -1   1  32 4710.22 1198.64  90
   1  -1  32 4781.06 1118.84  80
  -1  -1 -32 5556.95 1082.05  83
   1  -1  31 1623.20 446.373 108
  -1  -1 -31 1683.96 783.282 102
   1  -1  31 1520.36 358.224 106
   1   1 -31 1641.43 924.765 101
  -1   1  31 1266.71 911.354  97
   1  -1  31 880.414 645.162  96
  -1  -1 -31 2220.51 821.770   2
   1   1 -31 2235.01 946.425   4
  -1  -1 -31 2070.70 877.662  49
  -1   1  31 1209.54 775.507  48
  -1  -1 -31 1920.38 804.023  83
  -1   1  31 1403.22 974.727  90
   1  -1  31 1212.84 804.045  91
   1  -1  31 2000.22 962.441  80
   1   1 -30 12410.4 1519.42 101
   1  -1  30 13010.7 1290.46  96
   1  -1  30 13699.0 685.792 106
   1  -1  30 13377.3 831.222 108
  -1   1  30 15833.6 1687.05  97
  -1  -1 -30 13436.9 1416.19 102
   1   1 -30 14157.8 1537.03   4
  -1  -1 -30 13031.5 1381.68   2
  -1  -1 -30 13329.6 1402.56  49
  -1   1  30 14081.0 1526.04  48
   1  -1  30 13846.8 1535.89  91
   1  -1  30 14674.3 1555.37  80
  -1  -1 -30 14708.3 1412.99  83
  -1   1  30 11988.2 1507.98  90
   1  -1  29 43559.5 2227.36  96
  -1   1  29 42071.1 2486.83  97
  -1  -1 -29 41982.7 2348.07 102
   1   1 -29 42545.8 2623.64 101
   1  -1  29 42487.1 1381.24 108
  -1  -1 -29 43133.9 2342.67  49
   1   1 -29 43956.2 2588.22  49
  -1   1  29 43476.2 2481.64  48
  -1  -1 -29 41260.6 2278.71   2
   1   1 -29 43748.8 2470.63   4
   1  -1  29 43038.7 2540.88  91
   1  -1  29 44907.6 2475.82  80
  -1   1  29 44390.2 2568.89  90
  -1  -1 -29 44683.2 2215.90  83
  -1  -1 -28 6488.59 1054.46   2
   1   1 -28 7618.65 1229.25   4
   1  -1  28 7773.09 1028.25  96
   1  -1  28 7599.93 627.751 108
  -1   1  28 7122.40 1218.46  97
   1   1 -28 6989.53 1224.86 101
  -1  -1 -28 7097.22 1069.36 102
  -1  -1 -28 5980.06 911.148  22
   1   1 -28 8225.20 1330.71  49
  -1   1  28 6129.10 1102.52  48
  -1  -1 -28 5489.64 999.788  49
  -1  -1 -28 6012.87 997.585  83
   1  -1  28 7618.36 1223.58  91
  -1   1  28 5983.72 1185.06  90
   1  -1  28 9417.39 1339.60  80
  -1  -1 -27 166614. 4545.96   2
   1   1 -27 170988. 4795.80   4
  -1  -1 -27 169432. 4653.95 102
   1  -1  27 171724. 3036.20 108
   1  -1  27 167623. 4380.34  96
  -1   1  27 178756. 5014.72  97
  -1  -1 -27 170240. 4229.92  22
  -1  -1 -27 166796. 4549.33  49
   1   1 -27 174542. 4212.91  46
  -1   1  27 173581. 4847.02  48
   1   1 -27 172565. 4993.35  49
  -1   1  27 171212. 4918.34  90
   1  -1  27 172241. 4776.52  80
   1  -1  27 170475. 5015.78  91
  -1  -1 -26 22185.2 1628.66   2
   1   1 -26 25841.5 1908.52   4
   1  -1  26 23443.1 1551.83  96
  -1  -1 -26 20321.2 1570.39 102
  -1   1  26 20813.2 1701.80  97
   1  -1  26 23722.2 980.127 108
  -1  -1 -26 21385.6 1433.32  22
   1   1 -26 26043.4 1583.24  46
  -1  -1 -26 22395.6 1619.35  49
  -1   1  26 20927.5 1677.71  48
   1   1 -26 25811.2 1917.14  49
  -1   1  26 21315.1 1745.01  90
   1  -1  26 26240.9 1852.30  80
   1  -1  26 23555.9 1844.94  91
   1   1 -25 40220.1 2225.33   4
  -1  -1 -25 38244.2 2022.48   2
   1  -1  25 39627.5 1929.00  96
  -1   1  25 40944.2 2272.02  97
  -1  -1 -25 37511.4 1814.21  22
  -1   1  25 40663.4 2195.07  48
  -1  -1 -25 39894.8 2071.75  49
   1   1 -25 42407.3 2308.87  49
   1   1 -25 38467.3 1880.16  46
   1  -1  25 41953.6 2241.54  80
   1  -1  25 39396.7 2266.75  91
  -1   1  25 41871.4 2274.78  90
  -1  -1 -24 23861.8 1605.24   2
   1   1 -24 25559.5 1801.02   4
   1  -1  24 24664.9 1501.95  96
  -1   1  24 24608.0 1764.24  97
  -1  -1 -24 24387.9 1441.32  22
   1   1 -24 26210.8 1834.35  49
  -1   1  24 26667.9 1776.98  48
  -1  -1 -24 23684.4 1587.13  49
   1   1 -24 24736.1 1523.66  46
  -1   1  24 25643.3 1798.10  90
   1  -1  24 24283.7 1750.38  80
   1   1 -23 6848.05 739.280   1
  -1  -1 -23 7943.02 1039.40   2
   1   1 -23 6936.44 1117.42   4
   1  -1  23 6277.78 870.615  96
  -1   1  23 7951.07 1131.42  97
  -1  -1 -23 6734.89 839.841  22
   1   1 -23 6788.06 955.326  46
   1  -1  23 6075.00 605.500  45
   1   1 -23 6714.33 1115.85  49
  -1  -1 -23 6750.82 923.525  49
  -1   1  23 8048.96 1098.58  48
   1  -1  23 5601.44 1106.09  80
  -1   1  23 7740.78 1145.72  90
  -1   1  23 7641.63 983.636  92
  -1  -1 -22 183762. 4329.40   2
   1   1 -22 179499. 4568.69   4
   1   1 -22 184014. 3759.09   1
   1  -1  22 176597. 4121.87  96
  -1   1  22 189373. 4714.66  97
  -1  -1 -22 186242. 4047.41  22
   1  -1  22 177516. 3416.47  45
   1   1 -22 191199. 4256.89  46
   1   1 -22 188487. 4726.84  49
  -1   1  22 181229. 4509.90  48
  -1  -1 -22 183200. 4321.34  49
   1  -1  22 178506. 4540.63  80
  -1   1  22 178121. 3796.13  84
  -1   1  22 188565. 4640.07  90
  -1   1  22 179547. 4264.72  92
   1   1 -21 126034. 2872.05   1
  -1  -1 -21 120726. 2870.25   3
  -1  -1 -21 114598. 3386.09   1
  -1  -1 -21 118897. 3324.78   2
   1   1 -21 122679. 3623.70   4
   1  -1  21 122236. 3199.58  96
  -1   1  21 121602. 3615.24  97
  -1  -1 -21 119595. 3071.25  22
  -1   1  21 122455. 3516.71  48
   1   1 -21 126672. 3698.95  49
   1  -1  21 122937. 2684.00  45
   1   1 -21 126171. 3311.69  46
  -1  -1 -21 121722. 3343.05  49
  -1   1  21 123283. 3580.88  90
   1  -1  21 119657. 3721.90  91
  -1   1  21 116438. 3305.80  92
   1  -1  21 124381. 3603.84  80
  -1   1  21 120954. 2931.71  84
  -1  -1 -20 45846.4 1657.81   3
   1   1 -20 44996.0 2157.35   4
  -1  -1 -20 43447.1 1989.36   1
   1   1 -20 50147.1 1654.91   1
  -1  -1 -20 44588.7 1944.85   2
   1  -1  20 44429.8 1822.04  96
  -1   1  20 48969.2 2201.72  97
  -1  -1 -20 43039.2 1744.76  22
  -1  -1 -20 45182.5 1940.22  49
   1  -1  20 47478.9 1566.88  45
   1   1 -20 46190.2 2207.18  49
   1   1 -20 45364.9 1965.05  46
  -1   1  20 44886.4 2061.85  48
  -1   1  20 47134.3 1699.97  84
   1   1 -20 44899.7 1559.82  86
   1  -1  20 46951.9 2170.44  80
   1  -1  20 47605.4 2281.10  91
  -1   1  20 44061.6 1930.36  92
  -1   1  20 46602.6 2115.40  90
  -1  -1 -19 12592.4 912.018   3
   1   1 -19 11466.3 792.827   1
  -1  -1 -19 12087.3 1097.99   2
  -1  -1 -19 11735.2 1147.66   1
   1   1 -19 10900.1 1231.31   4
  -1   1  19 10997.6 1046.86  92
   1  -1  19 10670.5 1181.71  91
   1  -1  19 10832.2 1226.77  80
   1   1 -19 9533.15 789.726  86
  -1   1  19 12404.2 1185.71  90
  -1   1  19 12122.9 918.418  84
   1  -1  19 10071.9 926.756  96
   1   1 -19 9602.53 1075.91 101
  -1  -1 -19 12128.9 961.771  22
   1   1 -19 10491.5 1210.10  49
   1  -1  19 11407.7 815.790  45
  -1  -1 -19 10787.5 1016.49  49
   1   1 -19 10146.0 1047.47  46
   1   1 -18 162367. 4034.24   4
  -1  -1 -18 162544. 3690.58   2
  -1  -1 -18 166316. 3368.87   3
   1   1 -18 163326. 3136.17   1
  -1  -1 -18 162201. 3789.85   1
   1   1 -18 158772. 3223.26  86
   1  -1  18 154545. 3929.54  80
  -1   1  18 163215. 3353.90  84
  -1   1  18 165996. 3972.27  90
   1  -1  18 153956. 4110.05  91
  -1   1  18 162117. 3726.90  92
   1   1 -18 160112. 4180.77 101
   1  -1  18 161340. 3516.86  96
  -1   1  18 171536. 3426.22  40
  -1  -1 -18 165308. 3512.08  22
   1   1 -18 166507. 4056.90  49
   1   1 -18 157153. 3696.32  46
   1  -1  18 153570. 3178.83  45
  -1  -1 -18 165480. 3721.22  49
  -1  -1 -17 14773.3 1142.02   1
   1   1 -17 11424.6 1252.65   4
  -1  -1 -17 14289.0 1078.68   2
  -1  -1 -17 14736.3 955.331   3
   1   1 -17 11526.5 754.842   1
   1  -1  17 13242.0 1259.84  80
  -1   1  17 13974.9 946.886  84
  -1   1  17 13868.1 1068.63  92
   1  -1  17 12929.6 1239.47  91
  -1   1  17 13945.8 634.000  79
   1   1 -17 12012.1 887.334  86
   1  -1  17 12042.8 910.933  96
  -1   1  17 14008.0 960.062  40
  -1  -1 -17 15538.7 1009.07  22
   1   1 -17 11932.3 1124.84  46
  -1  -1 -17 15496.8 1125.37  49
   1  -1  17 12838.8 871.353  45
  -1   1  16 140768. 2885.29  40
   1  -1  16 141379. 2924.83  45
   1   1 -16 134223. 3281.45  46
  -1  -1 -16 135359. 3169.41  49
  -1   1  16 130287. 2237.48  85
   1  -1  16 143101. 3538.89  80
   1   1 -16 129646. 2869.35  86
  -1   1  16 138213. 3254.26  92
  -1   1  16 130660. 2178.24  79
  -1   1  16 130380. 2907.79  84
   1  -1  16 128978. 3616.24  91
  -1  -1 -16 133689. 3256.64   1
   1   1 -16 138102. 2626.22   1
  -1  -1 -16 139224. 2977.25   3
  -1  -1 -16 137139. 3173.65   2
   1   1 -16 130847. 3461.07   4
  -1   1  15 13739.8 885.099  40
   1   1 -15 13175.4 1104.60  46
   1  -1  15 13432.4 894.327  45
  -1  -1 -15 13830.9 1021.93  49
  -1   1  15 13116.9 877.935  84
   1  -1  15 13771.5 1220.67  80
  -1   1  15 13613.7 1035.32  92
  -1   1  15 13269.2 619.397  85
  -1   1  15 13576.9 559.569  79
   1  -1  15 13872.8 1204.41  91
   1   1 -15 12815.1 923.572  86
  -1  -1 -15 12559.7 890.295   3
   1   1 -15 13029.7 717.703   1
  -1  -1 -15 12348.0 962.618   2
  -1  -1 -15 13617.4 1068.05   1
   1   1 -15 13327.2 1225.45   4
  -1   1  14 137485. 2698.01  40
  -1  -1 -14 133551. 3001.82  49
   1   1 -14 130461. 3191.04  46
   1  -1  14 134170. 2833.12  45
  -1   1  14 132446. 2326.78  85
  -1   1  14 126357. 3039.44  92
  -1   1  14 127871. 2838.63  84
   1   1 -14 130732. 2861.32  86
   1  -1  14 134137. 3495.19  91
   1  -1  14 134510. 3343.80  80
  -1   1  14 134826. 2060.36  79
   1   1 -14 131265. 2393.35   1
  -1  -1 -14 128848. 2931.37   2
  -1  -1 -14 127494. 2850.62   3
   1   1 -14 124664. 3268.30   4
  -1  -1 -14 128000. 3038.24   1
  -1   1  13 158575. 2875.13  40
   1   1 -13 146489. 3410.27  46
   1  -1  13 154024. 3098.77  45
  -1  -1 -13 156750. 3221.58  49
   1  -1  13 149092. 3695.28  91
  -1   1  13 153511. 2254.81  79
  -1   1  13 144938. 3063.72  84
  -1   1  13 149620. 2602.91  85
   1  -1  13 160148. 3572.60  80
   1   1 -13 142955. 3065.63  86
   1   1 -13 157895. 2584.13   1
  -1  -1 -13 153310. 3165.58   3
   1   1 -13 154947. 3547.33   4
  -1  -1 -13 156964. 3313.18   1
  -1   1  12 321425. 4632.54  40
  -1  -1 -12 315609. 5081.03  49
   1   1 -12 308565. 5360.36  46
   1  -1  12 318938. 5020.63  45
  -1   1  12 311633. 4958.52  84
  -1   1  12 314884. 4483.66  85
   1   1 -12 304729. 5017.60  86
   1  -1  12 319854. 5771.13  91
   1  -1  12 309155. 5457.89  80
   1   1 -12 314173. 4259.98   1
  -1  -1 -12 305665. 5045.92   3
   1   1 -12 305036. 5422.49   4
  -1  -1 -12 316069. 5162.69   1
  -1   1  11 14549.1 755.853  40
  -1  -1 -11 14293.6 907.588  49
   1   1 -11 12242.0 1087.34  46
   1  -1  11 13555.6 905.110  45
  -1   1  11 12578.7 682.286  85
  -1   1  11 13529.7 508.903  81
   1  -1  11 12303.8 1066.60  91
  -1   1  11 13509.2 834.985  84
   1  -1  11 12889.5 1098.13  80
   1   1 -11 11023.6 902.926  86
   1   1 -11 12507.1 560.175   1
   1   1 -11 11376.8 1069.52   4
  -1  -1 -11 15059.4 970.818   1
  -1  -1 -11 13759.5 946.314   3
  -1   1  10 197648. 3067.34  40
  -1  -1 -10 190204. 3489.92  49
   1  -1  10 193470. 3571.85  45
   1   1 -10 179846. 3755.95  46
  -1  -1 -10 196088. 3551.58   1
   1   1 -10 194170. 2708.41   1
   1   1 -10 186043. 3562.89  86
  -1   1  10 185926. 3169.00  85
  -1   1  10 191167. 3475.13  84
  -1   1  10 193211. 2683.96  81
   1  -1  10 189548. 4050.59  91
   1  -1  10 199675. 3868.29  80
   1   1  -9 85809.5 2379.63  46
  -1   1   9 87060.3 1721.41  40
  -1  -1  -9 88941.0 2105.60  49
   1  -1   9 84492.5 2167.69  45
   1   1  -9 83576.7 1411.75   1
  -1  -1  -9 86949.3 2088.06   1
   1  -1   9 88570.4 2389.51  80
  -1   1   9 90485.2 1519.26  81
   1  -1   9 87871.4 2524.85  91
  -1   1   9 83582.2 1899.50  85
   1   1  -9 86899.6 2239.76  86
  -1  -1  -8 48987.9 1482.28  49
   1  -1   8 48864.5 1605.64  45
   1   1  -8 50275.5 1768.48  46
  -1   1   8 48753.7 1163.54  40
  -1  -1  -8 47789.3 1461.84   1
   1   1  -8 49904.6 904.008   1
  -1   1   8 47098.1 1116.84   3
   1   1  -8 50935.9 1655.22  86
   1  -1   8 51565.6 1753.86  80
   1  -1   7 5293.85 672.098  45
  -1  -1  -7 4919.10 587.724  49
  -1   1   7 4501.01 351.606  40
  -1  -1  -7 5361.64 564.115   1
  -1   1   7 4436.26 384.795   3
   1   1  -7 3737.23 221.633   1
   1  -1   7 5245.61 742.228  80
   1   1  -7 5039.72 688.714  86
   1  -1   6 8872.58 768.313  45
   1   1  -6 9113.39 455.888  44
  -1   1   6 8484.16 420.016  40
  -1  -1  -6 9789.54 682.667  49
  -1   1   6 7716.34 468.592   3
   1  -1   6 8960.57 836.788  80
   1   1  -6 9606.11 812.676  86
  -1  -1  -6 9777.19 743.837  82
  -1   1   5 111045. 1700.21  40
  -1   1   5 110585. 1969.52   3
   1   1  -5 108389. 2516.11  86
  -1  -1  -5 112851. 2363.76  82
   1  -1   5 115098. 2504.78  80
  -1   1   4 114826. 1637.29  40
   1   1  -4 112016. 1991.88  44
  -1   1   4 104195. 1983.36   3
   1   1  -4 115754. 2585.95  86
  -1  -1  -4 107112. 2403.13  82
   1  -1   4 117190. 2495.36  80
  -1   1   3 246785. 3037.49  40
  -1   1   3 249365. 3634.28   3
   1  -1   3 261263. 4086.29  80
  -1  -1  -3 260755. 4079.01  82
  -1   1   3 246357. 3520.66  82
   1   1  -2 166635. 3121.01  47
  -1   1   2 162856. 2691.06   3
   1  -1   2 161482. 2953.21  80
  -1  -1  -2 160028. 3023.95  82
  -1   1   2 159488. 2489.58  82
   1   1  -1 5998.69 704.949  47
   1  -1   1 6099.68 356.007  49
  -1   1   1 6705.34 520.064   3
  -1   1   1 5896.01 647.334   1
  -1   1   1 6319.68 407.114  82
  -1  -1  -1 6712.88 697.132  82
   1  -1   0 47590.1 1023.18  49
   1   1   0 48833.6 1535.02  47
  -1   1   0 49183.5 1510.26   1
  -1   1   0 48041.3 1314.80   3
  -1   1   0 45545.6 1119.08  82
   1   1   1 7844.55 742.311  47
   1   1   1 6362.96 785.624  46
   1  -1  -1 6556.44 420.097  49
  -1   1  -1 6327.18 649.709   1
  -1   1  -1 6097.76 553.756   3
   1   1   2 160480. 3035.05  47
   1   1   2 161677. 3107.48  46
   1  -1  -2 157261. 2952.13  45
   1  -1  -2 158253. 2475.55  49
   1  -1  -2 156290. 2512.51  47
  -1   1  -2 164116. 2877.30   3
  -1   1  -2 165779. 3091.03   1
  -1  -1   2 166369. 2998.50  81
   1   1   3 249338. 4136.56  46
   1  -1  -3 245095. 3526.05  49
   1  -1  -3 237328. 3927.05  45
   1  -1  -3 240643. 3785.46  41
   1   1   3 246893. 4064.07  47
   1  -1  -3 236288. 3495.41  47
  -1   1  -3 250540. 3924.77   3
  -1   1  -3 254431. 4145.38   1
   1  -1  -4 112215. 2091.23  49
   1   1   4 110847. 2459.27  46
   1  -1  -4 111392. 2318.70  45
   1  -1  -4 112369. 2207.63  41
   1  -1  -4 110615. 1983.95  47
  -1   1  -4 110818. 2501.27   1
  -1   1  -4 110651. 2349.91   3
   1   1   4 113082. 2575.26  86
  -1  -1   4 114284. 2415.94  81
   1   1   5 111168. 2483.99  46
   1  -1  -5 107547. 2280.21  45
   1  -1  -5 111865. 2150.46  49
   1  -1  -5 108627. 2009.55  47
   1  -1  -5 112785. 2183.96  41
  -1   1  -5 117543. 2174.18  22
  -1   1  -5 118287. 2594.27   1
   1   1   5 109095. 2541.81  86
  -1  -1   5 107776. 2383.45  81
   1  -1  -6 8298.25 735.285  42
   1  -1  -6 8294.29 596.903  41
   1  -1  -6 8000.19 623.942  49
   1  -1  -6 8658.94 555.885  47
   1  -1  -6 8326.76 661.777  45
  -1   1  -6 8375.58 598.882  22
  -1   1  -6 8980.85 832.985   1
  -1  -1   6 10678.4 839.110  81
   1   1   6 8703.02 809.542  86
   1  -1  -7 4541.79 546.499  49
   1  -1  -7 4372.59 622.198  42
   1  -1  -7 4517.14 546.188  45
   1  -1  -7 4147.73 455.165  41
  -1   1  -7 5284.68 532.482  22
  -1   1  -7 5445.31 708.311   1
   1   1   7 4819.69 694.765  86
  -1  -1   7 5819.08 723.380  81
   1  -1  -8 46931.3 1483.34  49
   1  -1  -8 46872.6 1259.85  41
   1  -1  -8 44763.7 1554.19  43
   1  -1  -8 48256.3 1523.24  42
   1  -1  -8 47027.3 1365.12  45
  -1   1  -8 49398.0 1447.07  22
  -1   1  -8 47835.7 1726.45   1
  -1  -1   8 51477.7 1646.30  81
   1   1   8 46117.7 1613.94  86
   1  -1  -9 85361.2 1852.81  45
   1  -1  -9 82771.7 2043.97  42
   1  -1  -9 83465.4 2073.75  49
   1  -1  -9 83347.2 1702.38  41
   1  -1  -9 82693.6 2137.39  43
  -1   1  -9 85300.5 2000.09  22
  -1   1  -9 85865.2 2305.96   1
   1   1   9 90068.5 2164.57  90
  -1  -1   9 90870.1 2226.74  81
  -1   1  -9 84910.9 2155.96  85
   1   1   9 87989.4 2224.23  86
   1  -1 -10 196140. 3572.12  49
   1  -1 -10 187232. 3550.72  43
   1  -1 -10 189820. 3440.86  42
   1  -1 -10 187131. 2957.53  41
   1  -1 -10 193015. 3165.24  45
  -1   1 -10 189172. 3427.91  22
  -1   1 -10 196548. 3846.29   1
  -1  -1  10 195884. 3631.35  81
  -1   1 -10 187359. 3561.19  85
   1   1  10 197438. 3647.74  86
   1   1  10 187249. 3564.01  90
   1  -1 -11 13548.2 638.576  41
   1  -1 -11 13878.9 924.859  43
   1  -1 -11 14298.2 919.818  42
   1  -1 -11 13089.2 923.286  49
   1  -1 -11 14182.7 740.944  45
  -1   1 -11 11801.4 826.777  22
  -1   1 -11 12356.9 991.403   1
  -1   1 -11 11225.3 859.979  85
   1   1  11 12850.1 954.455  90
  -1  -1  11 11322.3 965.278  81
  -1   1 -12 311164. 5435.23   1
  -1  -1  12 317447. 5297.13  96
  -1   1 -12 300903. 4996.57  22
   1   1  12 316021. 4976.54  48
   1   1  12 321536. 4726.76  41
   1  -1 -12 310956. 5196.18  49
   1  -1 -12 317309. 4935.82  42
   1  -1 -12 304370. 5090.28  43
   1  -1 -12 312190. 4231.57  41
  -1   1 -12 305281. 5028.11  85
   1   1  12 307962. 5240.86  90
  -1   1 -13 158802. 3540.38   1
  -1  -1  13 149438. 3360.53  96
  -1   1 -13 153695. 3201.92  22
   1  -1 -13 153166. 3322.34  49
   1  -1 -13 148705. 2402.08  41
   1   1  13 155367. 3169.32  48
   1  -1 -13 154488. 3252.19  43
   1   1  13 153501. 2813.60  41
   1  -1 -14 128770. 2900.53   2
  -1   1 -14 127843. 3227.03   1
  -1  -1  14 135200. 3199.13  96
  -1   1 -14 133142. 2981.19  22
   1   1  14 130914. 2962.62  48
   1   1  14 129241. 2515.92  41
   1  -1 -14 133633. 3027.49  43
  -1   1 -14 131363. 2787.04  49
   1  -1 -14 123151. 2087.90  41
   1  -1 -14 130758. 3118.54  49
  -1   1 -14 139478. 2949.74  85
   1  -1 -15 13761.5 1001.91   2
  -1   1 -15 14175.0 1170.37   1
  -1  -1  15 13263.4 1070.74  96
   1   1  15 15161.5 1257.22  97
  -1   1 -15 13598.4 986.937  22
   1   1  15 12566.2 738.637  41
   1  -1 -15 13816.5 1079.15  49
   1   1  15 14418.7 1011.64  48
   1  -1 -15 11854.4 518.853  41
   1  -1 -15 13454.4 1024.97  43
  -1   1 -15 13052.9 922.601  49
  -1   1 -15 13415.7 923.130  85
  -1   1 -16 137727. 3482.47   1
   1  -1 -16 135881. 3141.96   2
   1   1  16 132252. 3645.85  97
  -1  -1  16 133034. 3367.66  96
  -1   1 -16 134566. 3168.23  22
   1   1  16 136622. 3210.52  48
   1   1  16 134719. 2543.63  41
  -1   1 -16 131394. 2998.33  49
   1  -1 -16 139345. 3379.88  49
  -1   1 -16 135865. 2979.54  85
   1  -1 -17 11940.6 1014.82   2
  -1   1 -17 10557.7 1120.24   1
  -1  -1  17 13018.9 1126.84  96
   1   1  17 16215.9 1361.07  97
  -1  -1  17 12936.7 1116.15  98
  -1   1 -17 12117.0 998.651  22
  -1  -1  17 12335.6 1086.15  40
   1   1  17 14754.9 1100.04  48
   1  -1 -17 13492.6 1174.13  49
   1   1  17 15497.9 772.055  41
  -1   1 -17 12515.6 966.136  49
  -1  -1  17 12343.3 1026.21  79
  -1   1 -17 13175.9 893.373  85
   1  -1 -18 159796. 3656.48   2
  -1   1 -18 163406. 3987.17   1
  -1  -1  18 163607. 3942.46  98
   1  -1 -18 168667. 4190.92 102
   1   1  18 167711. 4284.00  97
  -1  -1  18 164043. 3951.79  96
  -1   1 -18 159887. 3657.86  22
  -1  -1  18 155495. 3656.65  40
   1   1  18 160657. 3725.96  48
  -1   1 -18 165780. 3570.16  49
   1  -1 -18 164592. 3901.77  49
  -1  -1  18 156415. 3523.43  79
  -1   1 -18 161831. 3314.98  85
   1  -1 -19 13779.6 1136.80   2
  -1   1 -19 12544.1 1219.10   1
   1   1  19 10546.8 1182.48  97
  -1  -1  19 9532.56 1031.11  96
   1  -1 -19 12608.2 1174.25 102
  -1  -1  19 10529.9 1086.34  98
  -1   1 -19 11058.6 1027.06  22
   1  -1 -19 12506.9 1153.68  49
  -1  -1  19 11215.2 1071.53  40
   1   1  19 11027.0 1025.76  48
  -1   1 -19 12328.5 1020.99  49
  -1  -1  19 9703.24 1012.41  79
  -1   1 -19 11316.5 844.189  85
   1   1  20 43808.2 2257.82  97
  -1  -1  20 47884.8 2153.99  98
   1  -1 -20 44603.0 2191.34 102
  -1  -1  20 46264.8 2075.38  96
  -1   1 -20 45053.8 2129.60   1
   1  -1 -20 44628.1 1941.80   2
   1  -1 -20 43942.8 2055.79  49
  -1   1 -20 46075.1 1886.81  49
   1   1  20 44215.6 1978.91  48
  -1  -1  20 46126.6 1960.09  40
  -1   1 -20 46681.1 1660.79  85
  -1  -1  20 46707.8 1870.21  79
   1   1  21 113155. 3792.97  97
   1  -1 -21 118436. 3732.35 102
  -1  -1  21 121071. 3512.38  96
  -1  -1  21 119448. 3551.66  98
  -1   1 -21 128207. 3635.66   1
   1  -1 -21 122326. 3341.96   2
  -1   1 -21 123042. 3276.79  49
   1  -1 -21 123412. 3556.18  49
  -1  -1  21 123347. 3322.52  40
   1   1  21 116308. 3346.02  48
  -1   1 -21 116449. 2808.14  85
  -1  -1  21 119813. 3138.13  79
  -1  -1  22 181654. 4533.26  96
   1  -1 -22 181694. 4829.86 102
   1   1  22 185209. 4982.75  97
  -1  -1  22 179374. 4589.43  98
  -1   1 -22 191897. 4286.11  83
  -1   1 -22 182716. 3638.80  85
  -1  -1  22 174245. 4010.59  79
   1  -1 -22 176339. 4230.41   2
  -1   1 -22 180350. 4516.33   1
   1   1  22 182290. 4402.98  48
   1  -1 -22 186627. 4581.42  49
  -1   1 -22 180136. 4210.49  49
  -1  -1  22 181538. 4237.63  40
  -1  -1  23 5627.15 957.179  96
   1  -1 -23 7040.25 1088.09 102
  -1  -1  23 6436.73 1021.25  98
  -1  -1  23 6003.07 978.523  40
   1  -1 -23 8241.47 1047.67   2
  -1   1 -23 6853.67 1016.87   1
   1  -1 -23 6601.07 1074.52  49
   1   1  23 7175.21 1006.85  48
  -1   1 -23 6669.61 947.295  49
  -1  -1  23 6054.84 931.044  79
  -1   1 -23 6326.43 998.762  83
  -1  -1  24 22773.4 1692.29  98
   1   1  24 23012.1 1613.31  98
  -1  -1  24 24701.1 1704.83  96
   1  -1 -24 23607.6 1794.43 102
  -1   1 -24 23282.7 1703.24   1
   1  -1 -24 25273.3 1620.43   2
   1  -1 -24 25086.3 1756.34  49
   1   1  24 23657.4 1640.54  48
  -1  -1  24 24728.7 1600.39  40
  -1   1 -24 22762.4 1536.34  49
  -1   1 -24 23341.1 1548.45  83
  -1  -1  24 23451.1 1501.22  79
   1  -1 -25 40528.3 2354.79 102
   1   1  25 38823.8 2123.96  98
  -1  -1  25 41562.5 2262.52  98
  -1  -1  25 39469.6 2178.43  96
  -1   1 -25 38828.2 2138.84   1
   1  -1 -25 37445.7 1994.38   2
  -1   1 -25 40502.2 2012.46  49
   1   1  25 37533.8 2100.44  48
   1  -1 -25 40269.8 2221.32  49
  -1  -1  25 40198.5 2010.67  40
  -1  -1  25 37451.0 1868.78  79
  -1   1 -25 41509.3 2045.56  83
  -1  -1  26 26202.0 1815.67  96
   1  -1 -26 18875.4 1730.36 102
   1   1  26 21177.8 1634.86  98
  -1  -1  26 23593.8 1802.66  98
  -1  -1  26 25512.0 1591.74  79
  -1   1 -26 24145.6 1677.14  83
  -1   1 -26 25039.7 1787.35   1
   1  -1 -26 21435.8 1605.25   2
   1   1  26 20835.4 1641.15  48
  -1   1 -26 24246.8 1618.97  49
   1  -1 -26 23994.2 1790.19  49
  -1  -1  26 24739.7 1682.54  40
   1  -1 -27 166275. 5094.52 102
  -1  -1  27 170749. 2937.77 108
   1   1  27 174817. 4790.65  98
  -1  -1  27 170618. 4906.71  98
  -1  -1  27 171645. 4818.09  96
  -1  -1  27 170638. 4430.58  40
  -1   1 -27 175904. 4535.40  83
  -1  -1  27 161209. 4185.28  79
  -1   1 -27 171131. 4783.55   1
   1  -1 -27 167481. 4535.56   2
   1  -1 -27 173648. 4889.41  49
   1   1  27 172252. 4737.80  48
  -1   1 -27 166507. 4496.84  49
   1  -1 -28 6116.08 1172.00 102
  -1  -1  28 7320.94 602.860 108
  -1  -1  28 7010.48 1173.19  96
  -1  -1  28 7259.48 1181.17  98
   1   1  28 5737.41 1012.85  98
  -1  -1  28 8253.97 1159.29  40
  -1   1 -28 8119.43 1182.37  83
  -1  -1  28 8059.43 1051.99  79
   1  -1 -28 5694.91 1021.85   2
  -1   1 -28 8779.86 1205.38   1
   1   1  28 6116.42 1154.81  44
   1  -1 -28 6405.44 1114.28  49
   1   1  28 6386.48 1081.03  48
  -1   1 -28 8753.18 1142.89  49
  -1  -1  29 43910.5 1339.53 108
  -1  -1  29 43025.0 2534.94  98
  -1  -1  29 45106.4 2497.29  96
   1  -1 -29 43204.6 2650.45 102
   1   1  29 42699.8 2405.10  98
  -1  -1  29 43481.8 2244.84  40
  -1   1 -29 44392.8 2316.36  83
   1  -1 -29 40141.2 2259.42   2
  -1   1 -29 41240.4 2386.44   1
   1  -1 -29 43170.2 2486.73  49
   1   1  29 40787.3 2491.14  44
  -1   1 -29 41891.9 2246.54  49
   1   1  29 41924.6 2368.87  48
  -1  -1  30 13728.0 1559.06  98
   1   1  30 13813.5 1481.37  98
  -1  -1  30 13429.4 790.110 108
   1  -1 -30 13851.2 1610.32 102
  -1  -1  30 13004.9 1465.97  96
  -1  -1  30 12650.9 1367.28  40
  -1   1 -30 14459.2 1455.34  83
   1  -1 -30 12542.0 1352.55   2
  -1   1 -30 14433.0 1481.66   1
   1   1  30 12303.6 1505.27  44
   1  -1 -30 13260.8 1525.65  49
  -1   1 -30 11664.4 1351.60  49
   1   1  31 1601.35 782.526  98
   1  -1 -31 2064.62 905.781 102
  -1  -1  31 1684.85 888.084  98
  -1  -1  31 1487.66 422.334 108
  -1  -1  31 1164.85 821.713  96
  -1  -1  31 1075.39 665.713  40
  -1   1 -31 1725.42 756.077  83
  -1   1 -31 1072.70 783.482   1
   1  -1 -31 1033.86 699.039   2
  -1   1 -31 1121.26 789.376  49
   1  -1 -31 2131.21 892.390  49
   1   1  31 1467.72 921.122  44
   1   1  32 4931.30 599.992 108
   1  -1 -32 4996.77 1163.98 102
  -1  -1  32 4942.05 1150.02  98
   1   1  32 4554.48 1000.77  98
  -1  -1  32 5189.39 590.968 108
  -1  -1  32 5148.68 1090.68  96
  -1  -1  32 4177.45 1047.36  40
  -1   1 -32 6116.39 1117.09  83
  -1   1 -32 5437.62 1074.72   1
   1  -1 -32 4886.16 995.681   2
   1   1  32 4229.33 1127.66  44
   1  -1 -32 4376.39 1122.10  49
  -1   1 -32 5308.08 1066.92  49
   1   1  33 18294.5 1765.08  98
   1   1  33 18266.8 974.678 108
  -1  -1  33 18611.2 1849.46  96
  -1  -1  33 18776.9 965.833 108
   1  -1 -33 19999.9 1979.84 102
  -1  -1  33 20282.4 1696.08  40
  -1   1 -33 19392.3 1736.04  83
  -1   1 -33 17034.3 1625.63   2
   1  -1 -33 17258.3 1643.45   2
  -1   1 -33 17454.1 1693.57   1
   1  -1 -33 18412.1 1855.86  49
   1   1  33 17205.5 1798.35  44
  -1   1 -33 18171.6 1714.94  49
   1   1  34 1510.52 494.988 108
  -1  -1  34 1939.54 954.372  96
  -1  -1  34 1943.11 459.400 108
   1   1  34 1059.95 821.540  98
   1  -1 -34 1667.99 927.434 102
  -1  -1  34 1519.85 818.325  40
  -1   1 -34 1648.56 892.511   1
   1  -1 -34 946.178 740.140   2
  -1   1 -34 858.631 705.276   2
   1  -1 -34 468.218 881.642  49
   1   1  34 1059.41 842.888  44
  -1   1 -34 1181.58 781.405  49
  -1   1 -34 1525.23 880.566  83
   1   1  35 43231.7 1513.19 108
  -1  -1  35 38434.7 2596.45  96
  -1  -1  35 40119.2 1448.45 108
   1  -1 -35 41795.4 2894.89 102
   1   1  35 43566.6 2748.33  98
   1  -1 -35 39411.4 2505.73   2
  -1   1 -35 38588.9 2480.43   2
  -1   1 -35 37641.6 2487.96   1
   1  -1 -35 41654.5 2800.73  49
   1   1  35 40132.8 2705.48  44
  -1  -1  35 38662.1 2333.55  80
   1  -1 -36 27188.8 2432.05 102
   1   1  36 25661.8 1193.48 108
   1   1  36 23775.1 2141.49  98
  -1  -1  36 24075.2 1152.31 108
  -1  -1  36 23516.0 2110.18  96
  -1   1 -36 25048.3 2121.68   1
  -1   1 -36 25627.1 2123.52   2
   1  -1 -36 24902.7 2078.55   2
   1   1  36 26343.2 2260.81  44
   1  -1 -36 27495.8 2379.17  49
  -1  -1  36 22921.7 1905.81  80
  -1   1 -36 25867.6 2101.32  83
  -1  -1  37 7617.25 730.676 108
   1   1  37 8460.80 780.312 108
  -1  -1  37 7741.82 1435.02  96
   1  -1 -37 7318.04 1501.20 102
   1   1  37 7649.01 1386.98  98
  -1   1 -37 6174.20 1183.54   1
  -1   1 -37 6358.95 1213.43   2
   1  -1 -37 7691.19 1475.74  49
   1   1  37 6499.41 1245.41  44
  -1  -1  37 4923.33 1129.56  80
  -1   1 -37 7912.23 1339.66  83
  -1  -1  38 23994.1 2201.25  96
  -1  -1  38 21657.5 1135.45 108
   1   1  38 22219.2 1145.46 108
   1   1  38 22218.4 2165.57  98
  -1   1 -38 22449.4 2053.06   1
  -1   1 -38 21981.7 2050.64   2
   1  -1 -38 21765.3 2201.49  49
  -1   1 -38 23372.8 2094.80  83
  -1  -1  39 5369.16 701.673 108
   1   1  39 4969.13 679.031 108
   1   1  39 4135.49 1211.32  98
  -1  -1  39 5942.07 1350.73  96
  -1   1 -39 4130.24 1097.06   2
  -1   1 -39 4470.24 1131.72   1
   1  -1 -39 5709.58 1313.78  49
  -1   1 -39 5356.11 1208.11  83
   1   1  40 383.974 488.387 108
  -1  -1  40 345.379 884.165  96
  -1  -1  40 179.990 441.419 108
   1   1  40 129.608 873.170  98
  -1   1 -40-172.403 801.417   2
  -1   1 -40-477.716 707.250   1
   1  -1 -40-31.0074 956.482  49
  -1   1 -40-813.048 951.436  83
   1   1  41 28891.2 1364.57 108
   1   1  41 29599.3 2280.18  96
  -1  -1  41 28053.4 1326.96 108
  -1  -1  41 28899.3 2520.19  96
   1   1  41 26698.2 2436.92  98
  -1   1 -41 26784.2 2361.19   1
  -1   1 -41 25447.2 2273.26   2
   1  -1 -41 28256.3 2566.46  49
  -1   1 -41 28378.8 2413.91  83
  -1  -1  42 2019.63 1060.70  96
   1   1  42 1559.75 885.600  96
   1   1  42 1336.81 547.689 108
   1   1  42 813.915 986.355  98
  -1  -1  42 1465.12 535.450 108
  -1   1 -42 1726.66 941.825   1
  -1   1 -42 2317.88 983.561   2
   1  -1 -42 1567.34 910.207  49
  -1   1 -42 122.957 933.459  83
   1   1  43 2244.47 857.098  96
  -1  -1  43 2150.18 620.750 108
   1   1  43 1463.90 1047.65  98
  -1  -1  43 619.248 962.260  96
   1   1  43 1605.25 588.435 108
   1  -1 -43 2297.96 1070.72  49
  -1   1 -43 794.846 906.065   2
  -1   1 -44 19458.1 2085.86   2
   1   1  44 16651.4 2066.01  98
  -1  -1  44 20501.8 1207.71 108
  -1  -1  44 20189.2 1153.31 106
   1   1  44 19211.8 1183.43 108
   1   1  44 19787.4 1953.58  96
  -1  -1  44 20330.3 2265.79  96
   1  -1 -44 19175.1 1186.90  78
   1   1  44 19902.3 1247.78  28
   1  -1 -44 19005.9 1127.88  32
   1  -1 -44 20053.3 1104.85  77
   1  -1 -44 19477.7 1122.13  56
  -1   1 -44 18725.3 1072.64  19
  -1  -1  45 24130.5 2404.27  96
  -1  -1  45 24103.6 1246.11 106
  -1  -1  45 21940.6 1250.32 108
   1   1  45 24555.5 2210.06  96
   1   1  45 23492.0 1309.74 108
   1  -1 -45 21908.2 1261.54  78
   1   1  45 21681.4 1285.36  28
   1  -1 -45 21894.3 1225.45  32
   1  -1 -45 23099.9 1177.09  77
   1  -1 -45 21550.9 1179.88  56
  -1   1 -45 22207.3 1167.49  19
  -1   1 -46 4407.69 629.325  11
   1   1  46 3607.70 707.554 108
  -1  -1  46 3326.43 672.598 108
  -1  -1  46 3630.59 1259.84  96
  -1  -1  46 3522.05 660.792 106
   1  -1 -46 4137.79 703.554  78
   1  -1 -46 3797.67 677.021  32
   1   1  46 3052.04 631.978  28
   1  -1 -46 4034.66 607.860  77
   1  -1 -46 3751.34 632.861  56
  -1   1 -46 3632.56 602.428  19
  -1   1 -47 7112.23 739.119  11
  -1  -1  47 6042.83 1475.04  96
  -1  -1  47 7826.28 865.637 108
  -1  -1  47 7288.04 798.545 106
   1   1  47 7054.07 863.444 108
   1  -1 -47 6119.12 781.917  78
   1   1  47 6664.24 823.512  28
   1  -1 -47 6610.65 793.023  32
   1  -1 -47 7820.87 779.873  77
   1  -1 -47 6363.71 740.256  56
  -1   1 -47 6572.17 753.416  19
  -1   1 -48 21647.0 1121.94  11
  -1  -1  48 21696.2 1271.83 108
  -1  -1  48 23985.9 2460.20  96
   1   1  48 22753.2 1326.99 108
  -1  -1  48 20816.4 1193.63 106
   1  -1 -48 22153.4 1289.85  78
   1  -1 -48 21219.5 1237.85  32
   1   1  48 23424.2 1341.43  28
   1  -1 -48 23305.5 1223.97  77
   1  -1 -48 22889.4 1230.77  56
  -1   1 -48 20245.7 1157.21  19
  -1   1 -49 15650.4 1006.07  11
  -1  -1  49 16256.6 2086.41  96
   1   1  49 15549.0 1125.27 108
  -1  -1  49 15532.5 1054.07 106
  -1  -1  49 15738.9 1112.53 108
   1  -1 -49 17069.7 1127.68  78
   1  -1 -49 16502.7 1095.35  32
   1   1  49 15311.0 1122.22  28
   1  -1 -49 16698.5 1047.79  77
   1  -1 -49 16243.0 1066.06  56
  -1   1 -49 14595.2 1047.59  19
  -1   1 -50 26598.5 1227.52  11
   1   1  50 24848.3 1377.18 108
  -1  -1  50 26760.3 2584.40  96
  -1  -1  50 24683.7 1349.00 108
  -1  -1  50 24963.7 1314.40 106
   1  -1 -50 24940.8 1327.55  78
   1  -1 -50 23761.5 1235.87  77
  -1   1 -50 21703.1 1236.18  19
   1  -1 -50 23976.0 1341.18  61
   1  -1 -50 23708.5 1262.37  56
   1  -1 -50 23910.0 1313.14  32
   1   1  50 23821.9 1344.52  28
  -1   1 -51 3463.86 599.509  11
   1  -1 -51 3991.59 706.380  32
   1   1  51 3855.61 692.254  28
  -1  -1  51 3770.09 688.035 108
   1   1  51 3714.63 736.391 108
  -1  -1  51 3749.32 691.412 106
  -1  -1  51 4178.45 1308.60  96
   1  -1 -51 3888.94 641.917  77
   1  -1 -51 3762.89 697.644  78
  -1   1 -51 3701.92 658.585  74
   1  -1 -51 4342.35 717.724  56
   1  -1 -51 4423.05 763.919  61
  -1   1 -51 3347.35 622.610  19
  -1   1 -52 3816.56 643.232  11
   1   1  52 4178.36 676.596  28
   1  -1 -52 3986.15 722.978  32
   1   1  52 4049.41 753.447 108
  -1  -1  52 4076.13 685.247 106
  -1  -1  52 4327.98 1257.38  96
   1  -1 -52 3787.79 1406.01 101
  -1   1 -52 3216.95 631.248  74
   1  -1 -52 3669.64 626.680  77
   1  -1 -52 3651.51 690.669  78
   1  -1 -52 3356.93 703.964  61
   1  -1 -52 3865.77 665.537  56
  -1   1 -52 3273.10 622.946  19
  -1   1 -53 1491.65 539.592  11
  -1  -1  53 1145.60 537.091 106
   1   1  53 994.223 608.427 108
   1  -1 -53 1468.13 1139.48 101
   1  -1 -53 1640.25 609.403  32
   1  -1 -53 1352.27 515.295  77
  -1   1 -53 1166.18 551.795  74
   1  -1 -53 1589.48 578.197  78
   1  -1 -53 914.037 601.596  61
  -1   1 -53 1232.43 556.227  19
  -1   1 -54 5364.75 675.491  11
   1   1  54 4029.93 721.389 108
  -1  -1  54 5154.34 729.427 106
   1  -1 -54 3280.65 1336.63 101
   1  -1 -54 4931.02 712.365  78
   1  -1 -54 3989.18 720.395  32
   1  -1 -54 4274.34 636.008  77
  -1   1 -54 4915.87 720.216  74
   1   1  54 3913.20 698.137  71
   1  -1 -54 4952.92 765.376  61
  -1   1 -54 3279.02 667.664  19
  -1   1 -55 5296.57 673.643  11
  -1  -1  55 4716.44 691.335 106
   1  -1 -55 5112.17 1405.13 101
   1   1  55 5970.13 799.975 108
   1  -1 -55 4961.27 718.227  78
   1  -1 -55 5557.05 674.009  74
   1   1  55 5442.61 776.702  71
  -1   1 -55 6019.24 727.242  74
  -1   1 -55 4513.93 687.257  19
   1  -1 -55 5538.38 786.265  61
   1  -1 -55 5076.80 746.930  32
  -1   1 -56 594.924 493.850  11
   1  -1 -56-632.032 1201.65 101
  -1  -1  56 480.932 477.404 106
   1   1  56 454.231 586.500 108
   1  -1 -56 597.464 569.992  32
   1   1  56 627.030 533.669  71
  -1   1 -56 234.137 521.530  74
   1  -1 -56 256.024 495.653  78
   1  -1 -56 746.014 458.049  74
   1  -1 -56 724.060 572.317  61
  -1   1 -56 777.894 542.157  19
  -1   1 -57 5269.39 644.123  11
  -1  -1  57 4990.79 662.692 106
   1   1  57 5089.00 741.586 108
   1  -1 -57 3998.49 1164.17 101
   1  -1 -57 6248.65 743.903  78
  -1   1 -57 5292.95 694.023  74
   1   1  57 5050.75 713.096  71
   1  -1 -57 5466.48 648.926  74
  -1   1 -57 3977.80 684.060  19
   1  -1 -57 5052.32 723.428  61
   1  -1 -57 4617.38 709.613  32
  -1   1 -58 1102.01 501.958  11
   1  -1 -58 753.538 552.691  32
   1   1  58 580.357 526.292 108
  -1  -1  58 1314.41 519.444 106
   1   1  58 1489.46 543.845  71
   1  -1 -58 756.213 494.214  78
   1  -1 -58 768.109 448.578  74
  -1   1 -58 1182.65 549.390  74
   1  -1 -58 1062.81 552.618  61
  -1   1 -58 983.630 503.215  19
  -1   1 -59 3841.26 582.561  11
   1  -1 -59 3454.51 630.114  32
  -1  -1  59 3667.53 584.170 106
   1  -1 -59 3191.45 575.883  78
   1   1  59 3522.04 604.114  71
  -1   1 -59 4516.82 641.454  74
   1  -1 -59 3681.65 576.895  74
   1  -1 -59 3193.64 629.897  61
   1   1  59 2848.37 740.287  64
  -1   1 -59 2306.17 592.435  19
  -1   1 -60 1055.73 509.473  19
   1   1  60 1047.27 476.338  71
   1  -1 -60 1437.14 504.998  78
  -1   1 -60 1196.38 494.696  74
   1  -1 -60 1137.12 439.269  74
   1  -1 -60 1040.00 540.080  32
   1   1  60 843.789 604.512  64
   1  -1 -60 1064.98 515.407  61
  -1  -1  60 1262.98 578.045  12
  -1   1 -60 918.759 477.190  11
   1   1  61 2371.97 681.575  64
   1  -1 -61 2790.91 588.267  61
  -1  -1  61 2397.72 613.511  12
  -1   1 -61 2956.87 528.454  11
   1  -1 -61 2885.97 547.874  78
   1   1  61 2582.69 521.747  71
  -1   1 -61 2273.16 522.143  74
   1  -1 -61 2766.80 496.463  74
   1  -1 -62 1559.15 481.657  17
   1   1  62 1385.96 608.933  64
   1  -1 -62 1585.71 505.691  61
  -1  -1  62 1463.34 543.865  12
  -1   1 -62 1198.06 452.562  11
   1  -1 -62 1457.81 478.294  78
  -1   1 -62 1236.07 463.417  73
  -1   1 -62 1853.97 497.595  74
   1  -1 -62 1858.73 449.658  74
   1   1  62 1787.57 462.466  71
   1  -1 -63 1506.75 445.522  17
   1  -1 -63 1210.71 472.664  61
   1   1  63 1462.49 571.504  64
  -1   1 -63 1345.87 437.245  11
  -1  -1  63 1862.79 531.746  12
  -1   1 -63 1277.91 436.071  74
   1  -1 -63 1431.78 436.216  78
   1  -1 -63 2225.40 440.618  74
   1   1  63 1515.77 426.109  71
  -1   1 -63 1730.64 464.029  73
   1  -1 -64 1292.22 426.763  17
  -1   1 -64 974.630 419.908  74
   1   1  64 865.877 375.204  71
  -1   1 -64 1239.70 419.470  73
   1  -1 -64 1035.13 390.098  74
   1  -1 -64 1149.35 398.502  78
   1   1  64 507.866 486.685  64
   1  -1 -64 1099.67 428.865  61
  -1  -1  64 1467.18 499.877  12
  -1   1 -64 950.943 390.155  11
   1   1  64 1285.92 477.784  12
   1  -1 -65 4233.53 488.397  17
  -1  -1  65 4024.70 528.585  12
  -1   1 -65 3454.10 486.532  74
   1  -1 -65 3987.28 451.683  74
  -1   1 -65 3638.44 470.434  73
   1   1  65 3526.95 431.615  71
   1  -1 -65 4097.53 458.510  78
   1  -1 -65 4059.96 507.740  61
   1   1  65 3515.60 575.446  64
   1   1  65 3193.69 516.222  12
   1  -1 -66 805.450 339.756  17
   1   1  66 418.358 443.519  64
   1  -1 -66 733.924 361.359  61
   1   1  66 330.384 430.748  12
  -1  -1  66 416.152 424.961  12
   1  -1 -66 857.954 315.358  78
  -1   1 -66 345.914 372.797  74
   1   1  66 436.843 296.552  71
  -1   1 -66 483.071 347.568  73
   1  -1 -66 828.343 365.069  74
   1  -1 -67 3761.37 421.403  61
   1   1  67 3165.83 543.518  64
   1  -1 -67 4212.28 416.319  17
  -1  -1  67 2848.23 489.228  12
   1   1  67 3344.84 495.697  12
  -1   1 -68 394.075 380.519  70
  -1  -1  68 232.997 401.606  12
   1   1  68 62.7527 407.635  64
   1  -2  67 736.879 459.047  12
   1   2 -67 384.496 400.489  70
  -1  -2 -67-12.0402 368.764  74
   1   2 -66 7645.04 545.255  70
  -1  -2 -66 8383.69 556.567  74
   1  -2  66 8048.94 621.648  12
   1   2 -66 7455.19 411.705  33
   1   2 -65 7130.23 574.178  70
  -1  -2 -65 7621.70 562.094  74
   1  -2  65 7264.57 603.206  12
   1  -2  65 6960.56 518.334  64
   1   2 -65 6467.94 430.134  33
   1   2 -64 8685.35 625.420  70
  -1  -2 -64 9626.90 631.517  74
   1  -2  64 9604.79 664.262  12
   1  -2  64 9378.69 617.106  64
   1   2 -64 8638.94 520.898  33
   1  -2  63 4959.78 548.016  64
  -1   2  63 2997.04 512.937  64
   1  -2  63 4395.30 576.285  12
  -1  -2 -63 5433.58 553.694  74
   1   2 -63 3903.98 526.016  70
   1   2 -62 5442.80 510.813  61
   1  -2  62 6759.79 625.127  64
   1  -2  62 6899.07 659.047  12
   1   2 -62 5885.66 562.532  73
   1   2 -62 6234.30 612.628  70
   1   2 -61 356.990 369.072  17
   1   2 -61 454.112 429.655  73
   1   2 -61 603.958 473.712  70
   1   2 -61 150.483 362.836  61
   1  -2  61 504.692 457.753  64
   1   2 -61 35.9580 353.902  60
   1  -2  61 25.9790 516.932  12
   1  -2  60 1640.10 578.830  12
  -1  -2 -60 1696.87 399.120  32
  -1   2  60 1948.01 541.777 108
   1   2 -60 2112.26 502.009  73
  -1  -2 -60 2053.23 423.686  61
   1  -2  60 1666.28 527.695  64
   1   2 -60 1894.01 449.007  61
   1   2 -60 1577.55 436.382  17
  -1  -2 -59 7618.96 608.297  32
  -1   2  59 8215.18 767.264 108
   1   2 -59 8069.17 731.905  73
  -1  -2 -59 7966.78 642.911  61
   1   2 -59 7446.00 665.519  61
   1  -2  59 9067.35 796.155  64
   1  -2  59 8313.14 803.785  12
   1   2 -59 7971.17 644.440  17
   1  -2  58 850.835 596.008  12
  -1  -2 -58 856.190 394.396  32
  -1   2  58 1021.73 506.289 108
   1   2 -58 1203.89 500.085  73
  -1  -2 -58 556.944 432.127  77
   1  -2  58 930.693 552.062  64
  -1  -2 -58 802.246 430.641  61
   1   2 -58 927.761 472.810  61
   1   2 -58 1101.19 453.956  17
   1  -2  57 191.358 559.560  12
  -1  -2 -57 187.052 364.651  32
  -1   2  57 62.8391 524.448 108
  -1  -2 -57 308.988 444.600  77
   1   2 -57-42.9424 469.217  74
   1   2 -57 97.9339 471.818  78
   1   2 -57 184.168 509.031  73
  -1  -2 -57-96.1673 413.725  61
   1  -2  57-117.134 544.348  64
   1   2 -57 176.666 432.655  61
   1   2 -57 189.604 397.357  17
   1  -2  56 369.708 579.947  12
  -1   2  56 339.127 516.177 108
  -1  -2 -56 482.338 391.720  32
   1   2 -56 402.279 478.654  73
  -1  -2 -56 908.108 474.514  77
   1   2 -56 737.060 485.257  78
   1   2 -56 253.910 490.538  74
   1   2 -56 568.613 462.095  61
   1  -2  56 382.788 572.375  64
  -1  -2 -56 433.130 382.640  19
   1   2 -56 850.663 480.580  17
   1  -2  55 4927.37 733.197  12
  -1   2  55 4957.49 746.159 108
   1   2 -55 4723.28 665.626  78
   1   2 -55 4578.79 684.811  73
   1   2 -55 4127.29 677.976  74
  -1  -2 -55 4486.22 637.356  77
   1   2 -55 5168.31 679.988  17
  -1  -2 -55 5004.04 577.534  19
   1   2 -55 4738.38 654.159  61
   1  -2  55 5299.90 792.941  64
  -1  -2 -55 4825.75 599.760  32
   1  -2  54 2557.38 661.529  12
  -1  -2 -54 2430.06 529.593  32
   1   2 -54 1088.04 1123.99 101
  -1   2  54 2312.93 666.301 108
  -1   2  54 3924.77 1325.23  98
   1   2 -54 1711.02 614.007  73
   1   2 -54 2505.65 588.414  78
  -1  -2 -54 2792.59 576.369  77
   1   2 -54 2248.95 598.401  74
   1  -2  54 2987.38 710.430  64
   1   2 -54 2234.19 583.059  61
   1   2 -54 2463.24 569.075  17
  -1  -2 -54 2310.38 494.438  19
   1  -2  53 323.366 599.322  12
  -1   2  53 163.186 946.426  98
  -1   2  53 1287.57 1022.35  96
  -1   2  53 459.875 577.680 108
   1   2 -53 882.544 952.864 101
  -1  -2 -53 351.032 441.213  32
   1   2 -53 215.260 547.760  73
   1   2 -53 422.683 507.964  74
  -1  -2 -53 378.454 486.700  77
   1   2 -53 493.130 501.247  78
   1  -2  53 389.861 605.057  64
   1   2 -53-229.738 486.150  61
   1   2 -53-94.8483 478.445  17
  -1  -2 -53 486.033 426.041  19
  -1   2  52 10055.1 1842.13  98
  -1   2  52 8879.75 937.112 108
  -1   2  52 9453.75 1635.93  96
   1   2 -52 8817.33 1625.35 101
   1   2 -52 10213.5 899.625  78
   1   2 -52 9238.41 887.766  73
  -1  -2 -52 10375.8 857.178  77
   1   2 -52 10288.8 892.505  74
   1  -2  52 10245.6 890.151  12
   1   2 -52 9566.51 832.283  17
  -1  -2 -52 10978.0 788.356  19
   1   2 -52 10046.5 890.976  61
   1  -2  52 11368.0 1036.72  64
  -1  -2 -52 9957.56 808.184  32
   1   2 -51 4159.68 677.844  11
   1  -2  51 4587.60 785.729  12
  -1   2  51 5570.90 1382.50  96
  -1   2  51 3724.56 756.855 108
  -1   2  51 4434.63 1411.33  98
   1   2 -51 3683.27 1195.70 101
  -1  -2 -51 3965.73 608.426  32
   1  -2  51 4859.11 689.294  71
  -1  -2 -51 4403.60 659.337  77
   1   2 -51 4416.86 687.198  74
   1   2 -51 4221.41 680.876  78
   1   2 -51 4430.49 697.691  73
   1   2 -51 4347.48 679.824  61
   1  -2  51 5259.63 860.967  64
  -1  -2 -51 4439.72 596.227  19
   1   2 -51 4142.74 655.830  17
   1   2 -50 7439.16 803.608  11
  -1   2  50 8780.56 1759.70  98
  -1   2  50 8141.12 1599.22  96
   1   2 -50 7227.80 1598.37 101
  -1   2  50 7886.98 915.465 108
   1   2 -50 7839.26 825.365  78
   1  -2  50 6535.48 753.632  71
   1   2 -50 7030.45 811.910  73
  -1  -2 -50 7604.45 781.600  77
   1   2 -50 6979.20 791.321  74
   1   2 -50 6397.55 752.982  17
  -1  -2 -50 7539.61 709.017  19
   1  -2  50 7969.10 869.109  12
   1  -2  50 7053.68 910.358  64
   1   2 -50 7136.76 820.297  61
  -1  -2 -50 7567.22 760.950  32
   1  -2  49 1147.70 624.231  12
   1   2 -49 1330.67 596.064  11
   1  -2  49 820.025 407.287  36
  -1  -2 -49 837.872 473.481  32
  -1   2  49 970.590 639.273 108
  -1   2  49 1418.89 1193.36  98
   1   2 -49 464.429 955.341 101
  -1  -2 -49 772.503 475.543  75
   1  -2  49 1028.51 523.593  71
   1   2 -49 757.573 530.105  78
   1   2 -49 661.182 527.908  73
   1   2 -49 1036.58 532.771  74
  -1  -2 -49 857.329 509.649  77
   1  -2  49 913.128 641.839  64
   1   2 -49 626.940 522.914  61
   1   2 -49 703.835 514.615  17
  -1  -2 -49 959.479 448.476  19
   1  -2  48 339.725 546.705  12
   1   2 -48 159.427 518.767  11
   1  -2  48 372.047 419.085  36
  -1   2  48 211.248 556.806 108
  -1   2  48 69.9848 1011.00  98
   1   2 -48 543.953 1017.67 101
   1  -2  48 636.443 500.038  71
  -1  -2 -48 511.222 426.169  75
   1   2 -48 640.733 503.677  74
   1   2 -48 395.669 518.839  78
   1   2 -48 498.445 539.742  73
  -1  -2 -48 312.163 470.895  77
   1   2 -48 766.020 580.946  61
  -1  -2 -48 529.749 499.256  56
   1  -2  48 286.435 554.578  64
   1   2 -48 334.218 483.902  17
  -1  -2 -48 308.502 404.851  19
   1  -2  47 4859.29 519.577  10
   1   2 -47 5118.31 732.555  11
   1  -2  47 4564.52 606.041  36
  -1   2  47 4211.45 783.843 108
  -1   2  47 4016.23 1314.95  98
   1   2 -47 4864.12 1387.57 101
  -1  -2 -47 4475.97 624.590  75
   1   2 -47 4710.32 726.516  73
   1   2 -47 4318.57 709.854  78
   1   2 -47 4600.78 688.899  74
   1  -2  47 4847.41 694.625  71
  -1  -2 -47 4087.73 640.232  77
  -1  -2 -47 4590.65 668.298  56
   1  -2  47 4538.23 781.775  64
   1   2 -47 4739.07 724.650  61
   1   2 -47 4851.69 700.981  17
  -1  -2 -47 4489.85 593.682  19
   1  -2  47 5438.19 793.449  12
   1  -2  46 245.284 347.692  10
   1   2 -46-1.42600 540.094  11
   1  -2  46-124.853 592.307  12
   1  -2  46-360.930 455.697  36
  -1  -2 -46 2.92093 850.866 102
   1   2 -46 124.756 986.425 101
  -1   2  46-256.847 1178.07  98
   1  -2  46 105.280 432.326 106
  -1   2  46 487.901 591.471 108
   1   2 -46-75.7754 563.311  73
  -1  -2 -46-159.526 447.603  77
   1  -2  46-305.686 525.493  71
   1   2 -46 226.635 545.861  78
   1   2 -46 8.26872 467.254  74
  -1  -2 -46-2.09385 407.979  75
  -1  -2 -46 346.715 464.186  56
   1   2 -46-45.5668 531.710  61
   1  -2  46 597.360 667.846  64
   1   2 -46 34.1213 475.533  17
  -1  -2 -46 394.796 426.146  19
   1  -2  45 334.554 550.356  12
   1   2 -45 929.766 557.429  11
   1  -2  45 337.020 351.963  10
   1  -2  45 616.960 458.624 106
  -1  -2 -45 484.541 840.355 102
  -1   2  45 625.548 622.859 108
   1   2 -45 569.137 1049.44 101
  -1   2  45 1486.42 1131.64  98
   1  -2  45 752.418 420.072  36
   1   2 -45 629.531 539.095  73
   1   2 -45 597.579 501.266  78
   1   2 -45 575.841 496.098  74
  -1  -2 -45 754.991 451.867  75
  -1  -2 -45 427.705 438.114  77
   1  -2  45 676.230 548.243  71
  -1  -2 -45 515.542 454.580  56
   1  -2  45 435.418 572.700  64
   1   2 -45 368.817 497.503  61
   1   2 -45 791.990 488.978  17
  -1  -2 -45 885.973 447.735  19
   1   2 -44 9438.30 842.255  11
   1  -2  44 9940.73 661.721  10
  -1  -2 -44 8654.04 1599.54 102
  -1   2  44 11110.7 1892.44  98
   1   2 -44 9438.88 1733.97 101
   1  -2  44 9969.17 785.011 106
   1   2 -44 9042.75 852.475  78
   1  -2  44 10156.5 726.798  36
   1   2 -44 9699.96 847.951  74
  -1  -2 -44 9995.01 798.717  75
   1  -2  44 9714.49 900.946  71
   1   2 -44 9394.29 868.449  73
  -1  -2 -44 9935.77 836.383  77
   1  -2  44 10197.7 994.053  64
  -1  -2 -44 11084.7 868.112  56
   1   2 -44 9242.11 868.669  61
  -1  -2 -44 10441.3 793.968  19
   1   2 -44 9555.97 861.944  17
   1  -2  43 13434.0 749.594  10
   1   2 -43 13757.2 958.816  11
  -1  -2 -43 13619.9 1850.74 102
  -1   2  43 14428.0 2071.64  98
   1  -2  43 14264.6 892.014 106
   1   2 -43 12983.6 1945.83 101
   1   2 -43 14535.7 1028.88  78
   1  -2  43 13661.4 2084.20  80
   1  -2  43 14775.5 839.708  36
  -1  -2 -43 13926.6 925.138  75
  -1  -2 -43 13866.3 953.452  77
   1  -2  43 14150.6 1032.83  71
   1   2 -43 14885.9 1003.24  74
   1   2 -43 14361.5 1036.60  73
   1  -2  43 13910.8 1137.58  64
   1   2 -43 13388.1 1010.56  61
  -1  -2 -43 14334.8 960.938  56
  -1  -2 -43 15082.0 901.423  19
   1   2 -43 14305.6 995.706  17
   1  -2  42 23564.9 961.101  10
   1   2 -42 21504.8 1183.61  11
   1   2 -42 29457.4 2678.02   4
   1   2 -42 21300.5 2197.89   2
  -1   2  42 20298.5 2391.37  97
   1   2 -42 20998.1 2346.05 101
   1  -2  42 23180.3 1101.29 106
  -1   2  42 22427.0 2483.15  98
  -1  -2 -42 21638.6 2230.14 102
   1   2 -42 23866.5 1258.75  78
   1  -2  42 21744.1 2428.29  80
   1  -2  42 23686.2 1023.24  36
   1  -2  42 22403.1 1257.84  71
  -1  -2 -42 21591.2 1120.29  77
   1   2 -42 22726.9 1181.77  74
  -1  -2 -42 23782.6 1171.56  56
   1  -2  42 23739.1 1341.28  64
   1   2 -42 21910.9 1226.05  61
   1   2 -42 24243.6 1240.06  17
   1  -2  41 5708.86 629.960 106
  -1  -2 -41 5869.41 1346.08 102
   1   2 -41 6003.73 1485.25 101
  -1   2  41 4933.58 1565.62  97
  -1   2  41 5648.67 1509.29  98
   1   2 -41 6240.97 1308.75   2
   1   2 -41 3236.10 1030.71   4
  -1   2  41 3648.34 1185.37  48
  -1  -2 -41 4507.88 1214.18  49
   1  -2  41 5042.55 1427.81  80
  -1   2  40 6578.96 1568.17  97
   1   2 -40 6253.11 1510.61 101
  -1   2  40 6237.69 1583.18  98
   1  -2  40 6116.56 640.068 106
  -1  -2 -40 6242.97 1340.94 102
   1   2 -40 7613.01 1494.18   4
   1   2 -40 6078.17 1323.06   2
  -1   2  40 7185.54 1416.57  48
  -1  -2 -40 6113.83 1371.55  49
   1  -2  40 7736.93 1615.44  80
  -1   2  39 10390.0 1834.86  97
   1  -2  39 11114.3 769.682 106
   1   2 -39 10856.9 1714.95 101
  -1  -2 -39 10413.9 1567.99 102
  -1   2  39 11114.8 1771.46  98
   1   2 -39 12154.4 1791.44   4
  -1  -2 -39 10672.3 1647.48  49
  -1   2  39 12643.6 1806.06  48
   1  -2  39 11978.7 1810.11  80
  -1  -2 -39 11797.4 1520.67  83
  -1   2  38 16459.5 2087.84  97
  -1  -2 -38 18272.8 1985.73 102
   1  -2  38 18832.2 963.479 106
   1   2 -38 21026.1 2261.78 101
   1   2 -38 20191.6 2185.35   4
  -1   2  38 17259.3 1994.87  48
  -1  -2 -38 15852.1 1854.50  49
   1  -2  38 19003.8 2099.96  80
  -1  -2 -38 17132.6 1655.00  83
  -1   2  37 50749.3 3430.61  97
   1  -2  37 51840.8 1581.35 106
   1   2 -37 53557.2 3437.61 101
  -1  -2 -37 52933.0 3218.02 102
   1   2 -37 55170.3 3381.09   4
  -1   2  37 51155.2 3220.37  48
  -1  -2 -37 53474.6 3218.69  49
  -1   2  37 49551.8 3320.98  90
   1  -2  37 50344.7 3224.76  80
  -1  -2 -37 54542.6 2853.03  83
  -1   2  36 34261.4 2785.09  97
   1   2 -36 31119.2 2630.05 101
  -1  -2 -36 36014.7 2607.70 102
   1  -2  36 32233.3 1215.32 106
   1   2 -36 33068.1 2633.33   4
  -1  -2 -36 36194.1 2613.30  49
  -1   2  36 32417.4 2600.08  48
  -1   2  36 29515.0 2615.05  90
  -1  -2 -36 34933.8 2234.85  83
   1  -2  36 33985.1 2667.58  80
  -1  -2 -35 17645.6 1876.63 102
   1   2 -35 18674.8 2069.36 101
   1  -2  35 18771.3 928.305 106
  -1   2  35 18668.4 2140.69  97
   1   2 -35 23824.5 2316.89   4
  -1  -2 -35 18556.8 1901.92  49
  -1   2  35 18154.0 1951.97  48
  -1  -2 -35 17568.1 1627.20  83
  -1   2  35 17322.2 2064.43  90
   1  -2  35 19467.8 2075.02  80
  -1   2  34 31927.6 2639.22  97
   1  -2  34 34180.7 1205.82 106
  -1  -2 -34 32854.8 2453.97 102
   1   2 -34 33919.9 2627.43 101
   1   2 -34 36488.2 2688.04   4
  -1  -2 -34 34625.9 2476.19  49
  -1   2  34 33669.1 2532.87  48
  -1   2  34 31546.2 2598.22  90
  -1  -2 -34 34844.3 2151.06  83
   1  -2  34 32403.5 2538.22  80
   1  -2  33 3360.32 480.696 106
  -1   2  33 3146.46 1134.45  97
  -1  -2 -33 3365.93 964.066 102
   1   2 -33 3721.75 1169.47 101
   1   2 -33 5136.63 1347.67   4
  -1  -2 -33 3410.06 1001.61  49
  -1   2  33 2436.08 956.647  48
  -1  -2 -33 3163.93 890.130  83
  -1   2  33 3405.44 1186.02  90
   1  -2  33 2362.62 1049.50  80
  -1  -2 -32 41688.1 2653.49 102
   1  -2  32 36402.5 1217.77 106
  -1   2  32 36945.7 2714.90  97
   1   2 -32 37742.6 2698.97 101
   1   2 -32 36267.3 2650.56   4
  -1   2  32 35250.4 2514.53  48
  -1  -2 -32 36923.3 2488.16  49
  -1  -2 -32 38861.9 2203.28  83
   1  -2  32 36338.2 2545.71  80
  -1   2  32 36648.6 2663.28  90
  -1   2  31 167353. 5571.04  97
   1  -2  31 159635. 2871.97 106
   1   2 -31 164394. 5566.82 101
   1   2 -31 157678. 5344.92   4
  -1   2  31 167837. 5359.83  48
  -1  -2 -31 158752. 5078.24  49
  -1  -2 -31 163378. 4502.06  83
  -1   2  31 165001. 5443.85  90
   1  -2  31 165005. 5373.71  80
  -1   2  30 6675.27 1352.28  97
   1  -2  30 9335.68 645.248 106
   1   2 -30 7350.73 1374.52 101
  -1  -2 -30 7377.09 1193.40  49
   1   2 -30 9368.37 1339.00  46
  -1   2  30 7298.53 1301.22  48
   1   2 -30 8934.19 1544.62   4
   1  -2  30 8799.21 1450.64  80
  -1   2  30 7090.00 1395.11  90
  -1  -2 -30 8104.03 1087.97  83
   1  -2  30 10182.4 1329.67  91
   1   2 -29 49037.0 2861.46   4
  -1   2  29 44673.7 2817.48  97
   1  -2  29 44051.6 1284.27 106
   1   2 -29 43728.2 2742.41 101
  -1  -2 -29 43875.2 2073.71  22
   1   2 -29 45371.8 2564.79  46
  -1  -2 -29 41801.1 2496.92  49
  -1   2  29 46109.0 2667.34  48
   1  -2  29 44603.7 2668.71  80
   1  -2  29 46776.1 2592.64  91
  -1   2  29 44951.6 2762.54  90
  -1  -2 -29 44261.7 2172.18  83
   1   2 -28 35775.5 2445.91   4
   1   2 -28 33688.8 2382.77 101
   1  -2  28 32435.2 1080.01 106
  -1   2  28 33325.7 2410.41  97
  -1  -2 -28 32861.5 1757.89  22
  -1   2  28 31749.5 2228.72  48
   1   2 -28 34329.4 2246.84  46
  -1  -2 -28 33381.8 2212.36  49
  -1   2  28 35081.3 2418.70  90
   1  -2  28 35689.0 2374.13  80
  -1  -2 -28 34219.5 1875.56  83
   1  -2  28 33499.0 2173.36  91
   1   2 -27 388.403 1022.89   4
  -1   2  27 144.216 803.703  97
   1  -2  27 421.321 308.592 106
   1   2 -27 617.659 752.964 101
  -1  -2 -27 592.857 476.149  22
   1   2 -27-117.465 845.734  46
  -1  -2 -27 268.334 707.362  49
  -1   2  27 502.689 761.197  48
  -1   2  27 411.456 792.089  92
  -1   2  27 418.565 856.091  90
   1  -2  27 334.361 912.646  80
   1  -2  27 140.864 626.290  91
   1   2 -26 2365.49 1104.41   4
   1   2 -26 1669.40 845.747 101
   1  -2  26 2069.30 386.271 106
  -1   2  26 2049.30 442.718 105
  -1   2  26 1605.03 866.088  97
  -1  -2 -26 2049.05 593.287  22
   1   2 -26 1211.80 886.958  46
  -1  -2 -26 2068.64 808.976  49
  -1   2  26 1845.02 847.467  48
  -1   2  26 2098.47 986.295  90
   1  -2  26 1866.85 717.634  91
   1  -2  26 1861.23 997.695  80
  -1   2  26 2830.23 960.472  92
   1   2 -25 80988.1 3463.70   4
  -1   2  25 79827.2 3464.22  97
   1   2 -25 77529.8 3414.52 101
   1  -2  25 75515.5 1650.33 106
  -1   2  25 77119.5 1691.43 105
  -1  -2 -25 79295.4 2589.32  22
   1   2 -25 72891.3 3120.16  46
  -1  -2 -25 79835.6 3168.82  49
   1  -2  25 75626.5 3293.47  80
   1  -2  25 78363.1 3174.42  91
  -1   2  25 78007.9 3180.72  92
  -1   2  25 79440.4 2903.85  84
  -1   2  25 77224.2 3341.88  90
   1   2 -24 51435.6 1929.15   1
   1   2 -24 49541.2 2693.73   4
   1   2 -24 49156.2 2665.39 101
  -1   2  24 50790.6 1343.97 105
  -1   2  24 48330.6 2696.37  97
   1  -2  24 49633.6 1271.95 106
  -1  -2 -24 47480.9 1967.12  22
  -1  -2 -24 47504.5 2399.07  49
   1   2 -24 47558.0 2476.89  46
   1  -2  24 47602.2 2578.46  80
   1  -2  24 50345.0 2528.42  91
  -1   2  24 49189.4 2513.50  92
  -1   2  24 50770.6 2643.56  90
  -1   2  24 50306.9 2321.00  84
   1   2 -23 95824.4 2652.82   1
   1   2 -23 95429.5 3641.74   4
   1   2 -23 95756.6 3680.19 101
  -1  -2 -23 94032.0 2727.92  22
   1   2 -23 97551.8 3503.50  46
  -1  -2 -23 91048.4 3287.48  49
  -1   2  23 92855.6 3396.09  92
   1  -2  23 95767.6 3444.95  91
  -1   2  23 93356.2 3511.95  90
   1   2 -23 87249.9 2873.37  86
  -1   2  23 90372.8 3073.19  84
   1  -2  23 95224.0 3527.23  80
   1   2 -22 40292.8 2389.35   4
   1   2 -22 37422.3 1565.11   1
   1   2 -22 34204.7 2190.77 101
  -1  -2 -22 34679.6 1610.86  22
   1   2 -22 35803.2 2196.30  46
  -1  -2 -22 33133.0 1943.61  49
  -1   2  22 34971.1 2134.57  90
   1   2 -22 34614.0 1779.10  86
  -1   2  22 36692.6 2140.71  92
  -1   2  22 33907.1 1939.96  84
   1  -2  22 38755.2 2251.85  80
   1  -2  22 35284.1 2053.71  91
   1   2 -21 14316.0 1567.89   4
   1   2 -21 13433.5 931.346   1
   1   2 -21 12674.8 1396.85 101
  -1  -2 -21 12576.8 978.136  22
   1   2 -21 11949.6 1386.20  46
  -1  -2 -21 12096.5 1259.00  49
   1  -2  21 13694.6 1465.65  80
  -1   2  21 11160.3 1179.31  84
  -1   2  21 12184.7 1331.09  92
   1  -2  21 12197.7 1304.22  91
  -1  -2 -20 14286.5 914.849   3
   1   2 -20 15270.1 1565.15   4
   1   2 -20 13878.4 923.679   1
   1   2 -20 12598.2 1392.06 101
  -1  -2 -20 14414.8 1034.04  22
  -1  -2 -20 13675.3 1275.06  49
   1   2 -20 13536.5 1422.11  46
   1  -2  20 16757.5 1560.47  80
  -1   2  20 16026.4 1454.54  92
   1  -2  20 13733.2 1295.77  91
  -1   2  20 13928.8 1231.91  84
   1   2 -19 1714.75 434.982   1
   1   2 -19 1969.28 955.664   4
  -1  -2 -19 1709.69 448.455   3
   1   2 -19 2109.08 827.459 101
  -1  -2 -19 1785.41 531.794  22
  -1  -2 -19 1890.54 768.375  49
   1   2 -19 1791.70 878.173  46
   1  -2  19 1751.94 944.088  80
   1  -2  19 2224.76 751.643  91
  -1   2  19 1526.56 782.515  92
  -1   2  19 1474.31 744.504  84
   1   2 -18 108101. 3614.79 101
   1   2 -18 107791. 3569.71   4
  -1  -2 -18 103816. 2580.16   3
   1   2 -18 105285. 2531.19   1
  -1  -2 -18 106047. 3274.52  49
   1   2 -18 105877. 3511.43  46
  -1   2  18 110758. 3195.77  84
   1  -2  18 105437. 3409.10  91
  -1   2  18 111683. 3438.84  92
   1  -2  18 108712. 3480.91  80
   1   2 -17 18152.2 1509.90 101
  -1  -2 -17 22287.4 1169.36   3
   1   2 -17 24038.4 1834.46   4
   1   2 -17 21481.4 1052.73   1
  -1  -2 -17 18834.5 1391.89  49
   1   2 -17 20576.1 1616.53  46
   1  -2  17 18921.4 1481.38  91
   1  -2  17 18746.0 912.750  88
  -1   2  17 19460.8 973.026  87
  -1   2  17 20016.7 1510.45  92
   1  -2  17 20455.2 1670.00  80
  -1   2  17 16930.0 1350.93  84
   1   2 -16 111329. 3541.92 101
  -1  -2 -16 104143. 2635.12   3
   1   2 -16 107451. 2425.44   1
   1   2 -16 108688. 3475.88   4
  -1  -2 -16 108625. 3207.85  49
   1   2 -16 107997. 3490.56  46
   1  -2  16 108036. 2237.40  88
  -1   2  16 104616. 2443.17  87
  -1   2  16 107680. 3337.99  92
   1  -2  16 109362. 3385.42  80
  -1   2  16 110050. 3103.08  84
   1   2 -15 47848.5 2257.46 101
  -1   2  15 44089.8 1716.97  95
   1   2 -15 48392.3 2292.15   4
  -1  -2 -15 45062.1 1705.86   3
   1   2 -15 48748.0 1503.10   1
   1   2 -15 47846.2 2327.74  46
  -1  -2 -15 45736.4 1996.66  49
   1  -2  15 46741.2 1324.82  88
   1  -2  15 48256.9 2227.78  80
  -1   2  15 45965.0 2104.32  92
  -1   2  15 44976.4 1537.15  87
  -1   2  15 45747.2 1953.17  84
  -1   2  14 50309.5 1841.77  95
   1   2 -14 57955.0 2446.11 101
   1   2 -14 55243.4 1572.93   1
   1   2 -14 53741.7 2332.20   4
  -1  -2 -14 44236.4 1726.19   3
   1   2 -14 55542.6 2448.69  46
  -1  -2 -14 51074.9 2080.80  49
   1  -2  14 53162.9 1378.30  88
  -1   2  14 51250.7 1660.96  87
   1  -2  14 56776.4 2358.95  80
  -1   2  14 50062.4 2050.48  84
   1   2 -13 152947. 4040.51 101
   1   2 -13 145433. 3900.36   4
   1   2 -13 151930. 2815.48   1
   1   2 -13 154331. 4067.37  46
  -1  -2 -13 150471. 3642.20  49
  -1   2  13 140768. 3296.48  95
  -1   2  13 143383. 3044.98  87
  -1   2  13 143116. 3542.91  84
   1  -2  13 146113. 3814.18  80
   1   2 -12 49896.5 2184.90 101
   1   2 -12 49495.3 1431.11   1
   1   2 -12 50854.2 2265.77   4
   1   2 -12 51313.3 2332.42  46
  -1  -2 -12 51810.7 2037.14  49
  -1   2  12 48435.3 2002.00  84
   1  -2  12 51643.7 2198.64  80
  -1   2  12 47194.4 1622.30  87
  -1  -2 -12 46759.2 1920.47  94
  -1   2  12 46433.8 1781.95  95
   1   2 -11 22803.1 1588.80   4
   1   2 -11 23166.6 946.442   1
  -1  -2 -11 20490.7 1329.50  49
   1   2 -11 22129.5 1645.70  46
  -1   2  11 20149.6 1080.81  87
  -1   2  11 22192.5 1377.88  84
  -1   2  11 20427.8 1199.05  95
  -1  -2 -11 20729.4 1247.50  94
   1  -2  11 22877.9 1515.40  80
   1  -2  10 45827.6 2187.15 100
   1   2 -10 44669.2 1306.86   1
   1   2 -10 46299.4 2068.30   4
   1   2 -10 44546.9 2130.53  46
  -1  -2 -10 45343.1 1866.53  49
  -1   2  10 47928.2 1912.83  84
  -1  -2 -10 47302.2 1822.68  94
   1  -2  10 45833.3 1973.53  80
  -1   2  10 45794.7 1757.24  95
   1  -2   9 1156.35 758.431 100
   1   2  -9 1609.82 805.812   4
   1   2  -9 1504.07 346.557   1
  -1  -2  -9 1059.29 639.753  49
   1   2  -9 1361.73 783.051  46
  -1  -2  -9 1401.00 582.096  94
   1  -2   9 1276.44 759.636  80
  -1   2   9 1870.28 582.086  95
  -1   2   9 1521.04 658.065  84
   1  -2   8 5979.76 918.668 100
  -1  -2  -8 5910.03 820.218  49
   1   2  -8 6405.29 1068.97  46
   1   2  -8 5588.34 496.288   1
   1   2  -8 6872.63 1002.11   4
  -1   2   8 6094.15 701.811  85
  -1   2   8 5920.95 871.602  84
  -1   2   8 6462.34 783.765  95
   1  -2   8 6065.91 922.427  80
   1   2  -7 111585. 3227.87  46
   1   2  -7 115090. 3073.67  21
   1   2  -7 116936. 2255.73   1
   1   2  -7 129499. 3283.12   4
   1  -2   7 119008. 3013.15  80
  -1  -2  -7 116166. 2616.45  82
  -1   2   7 120897. 2949.11  95
  -1   2   7 122342. 3046.51  84
  -1   2   7 123131. 2823.42  85
   1   2  -6 15652.6 1205.29  21
   1   2  -6 14278.5 724.778   1
  -1   2   6 15610.8 1057.94  95
  -1   2   6 16530.5 1191.80  84
   1  -2   6 14093.8 1115.24  80
  -1   2   6 15917.5 1025.92  85
  -1  -2  -6 15355.6 946.258  82
   1   2  -5 9491.56 1029.99  21
   1   2  -5 11023.0 657.494   1
  -1   2   5 10193.1 904.242  95
  -1  -2  -5 10666.9 796.218  81
  -1  -2  -5 9827.48 810.597  82
   1  -2   5 9019.69 910.002  80
  -1   2   5 10983.0 887.138  85
   1   2  -4 110896. 2842.20  21
   1   2  -4 112814. 2109.67   1
  -1  -2  -4 110044. 2444.36  81
  -1   2   4 109109. 2729.22  95
  -1   2   4 108550. 2633.90  85
   1  -2   4 108332. 2594.48  80
  -1  -2  -4 107964. 2457.48  82
   1   2  -3 99295.9 2614.12  47
   1   2  -3 107536. 2813.70  21
   1   2  -3 103472. 2118.14   1
  -1   2   3 100233. 2606.23  85
   1  -2   3 103453. 2517.46  80
  -1  -2  -3 101512. 2472.62  82
  -1  -2  -3 101868. 2593.21  89
  -1   2   3 100394. 2665.44  95
  -1  -2  -3 103565. 2429.01  81
   1   2  -2 3437.00 834.155  21
   1   2  -2 3144.44 829.639  46
   1   2  -2 3285.59 706.445  47
  -1   2   2 2409.99 720.003  95
   1  -2   2 3012.68 612.331  80
  -1  -2  -2 2810.80 591.395  81
  -1   2   2 2630.05 692.808  85
  -1  -2  -2 2688.36 674.356  89
  -1  -2  -2 2964.52 629.402  82
   1   2  -1 254787. 4502.62  47
   1   2  -1 250417. 4867.30  46
   1   2  -1 251917. 4706.70  21
  -1   2   1 261844. 4828.97   1
  -1  -2  -1 249572. 4307.80  81
  -1   2   1 247290. 4570.52  85
  -1  -2  -1 267851. 4610.19  89
   1  -2   1 253808. 4239.62  80
  -1  -2  -1 234241. 4387.29  82
   1   2   0 76251.3 2484.52  46
   1   2   0 79658.0 2221.22  47
  -1  -2   0 84003.0 1715.71  43
   1   2   0 76882.9 2405.70  21
  -1   2   0 80075.5 2433.22   1
   1  -2   0 79797.0 2006.24  80
  -1  -2   0 83309.8 2313.86  89
  -1  -2   0 81723.7 2179.21  81
   1   2   1 240480. 4714.56  46
   1   2   1 257570. 4446.02  47
   1  -2  -1 245491. 4129.81  49
  -1  -2   1 263903. 3628.31  43
  -1   2  -1 254184. 4775.11   1
   1  -2  -1 247148. 4020.16  80
  -1  -2   1 243051. 4347.00  81
  -1  -2   1 225553. 4403.36  89
  -1  -2   2 3397.24 388.161  43
   1  -2  -2 1969.98 499.639  49
   1   2   2 2667.94 790.237  46
   1   2   2 2188.51 603.272  47
  -1   2  -2 2203.92 774.747   1
  -1  -2   2 3534.43 730.133  81
   1  -2  -2 2096.34 444.619  80
  -1  -2   2 2209.78 690.976  89
   1   2   3 101704. 2761.96  46
  -1  -2   3 103319. 1826.34  43
   1   2   3 104791. 2525.13  47
   1  -2  -3 102519. 2411.44  49
  -1   2  -3 101816. 2833.47   1
   1  -2  -3 102211. 2788.13  94
  -1  -2   3 106006. 2602.98  81
  -1  -2   3 111397. 2770.00  89
   1   2   4 109121. 2577.07  47
  -1  -2   4 111313. 1858.23  43
   1   2   4 107880. 2833.61  46
   1  -2  -4 107891. 2513.59  49
  -1   2  -4 110887. 2942.72   1
  -1  -2   4 108550. 2692.14  81
   1  -2  -4 107818. 2931.79  94
  -1  -2   4 109538. 2667.16  88
   1   2   5 10059.4 981.149  46
  -1  -2   5 10105.7 483.243  43
   1  -2  -5 9940.17 828.420  49
  -1   2  -5 10197.4 1003.60   1
   1  -2  -5 9921.25 950.576  94
  -1   2  -5 10051.4 953.202  85
  -1  -2   5 9514.42 852.820  88
  -1  -2   5 9101.11 876.292  81
   1  -2  -6 15198.9 1081.62  42
   1  -2  -6 14363.1 976.851  49
   1   2   6 16316.3 1151.86  46
   1   2   6 16031.8 1165.21  20
  -1   2  -6 13599.8 1169.59   1
  -1  -2   6 15929.2 1095.15  81
   1  -2  -6 15755.8 1147.55  94
  -1  -2   6 14464.9 1017.95  88
  -1   2  -6 13772.8 1056.75  85
   1  -2  -7 118574. 2945.56  42
   1  -2  -7 118239. 2801.43  49
   1   2   7 117914. 2883.14  46
   1   2   7 121225. 3038.00  20
  -1   2  -7 116675. 3174.22   1
  -1  -2   7 112403. 2813.69  88
   1  -2  -7 122456. 3195.56  94
   1   2   7 115756. 2629.46  90
  -1  -2   7 113089. 2874.77  81
  -1   2  -7 116763. 2973.78  85
   1   2   8 6280.76 813.670  46
   1  -2  -8 6890.35 911.508  42
   1  -2  -8 5441.27 741.254  49
   1   2   8 5994.19 862.717  20
  -1   2  -8 5031.02 915.830   1
   1  -2  -8 5847.87 899.146  94
  -1  -2   8 5938.88 783.661  88
  -1  -2   8 5758.88 844.342  81
   1   2   8 6276.18 710.399  90
  -1   2  -8 5372.86 834.838  85
   1  -2  -9 780.252 152.624  47
   1   2   9 1305.58 594.684  46
   1  -2  -9 1320.92 573.783  49
   1  -2  -9 1317.48 574.032  43
   1  -2  -9 1510.82 704.832  42
   1   2   9 1628.77 657.051  20
  -1   2  -9 1307.17 752.400   1
  -1   2  -9 1327.89 625.446  85
  -1  -2   9 1594.55 589.668  88
   1   2   9 1388.37 717.691  86
   1  -2  -9 1724.26 742.567  94
   1   2   9 1326.96 565.919  90
  -1   2  -9 1341.12 444.817  83
   1  -2 -10 44831.0 1825.24  42
   1  -2 -10 37876.6 922.787  47
   1  -2 -10 45591.0 1793.41  49
   1  -2 -10 43967.5 1848.89  43
   1   2  10 47406.0 1719.89  46
   1   2  10 45899.0 1845.16  20
  -1   2 -10 45495.5 2009.30   1
  -1  -2  10 46985.4 1792.17  88
  -1   2 -10 45650.3 1846.64  85
   1   2  10 43465.6 1701.73  90
   1   2  10 46531.9 1902.35  86
  -1   2 -10 46522.2 1497.68  83
   1  -2 -11 18182.1 662.696  47
   1  -2 -11 22193.7 1339.06  42
   1   2  11 21269.9 1220.55  46
   1  -2 -11 20534.7 1360.68  43
   1  -2 -11 20505.8 1267.36  49
   1   2  11 22129.5 1317.94  20
  -1   2 -11 23064.1 1509.81   1
  -1   2 -11 21481.6 1067.24  83
   1   2  11 20011.9 1315.87  86
   1   2  11 20660.6 1221.47  90
  -1  -2  11 21341.3 1262.94  88
  -1   2 -11 20433.8 1294.24  95
  -1   2 -11 21468.6 1346.26  85
   1   2  12 49969.6 2114.92  97
  -1   2 -12 54656.4 2211.89   1
   1  -2 -12 48790.7 1935.75  49
   1  -2 -12 47478.6 1995.55  43
  -1  -2  12 48388.0 1886.72  88
  -1   2 -12 51292.6 1987.74  85
  -1   2 -12 52128.6 1995.15  95
   1   2  12 48295.0 1888.89  90
  -1   2 -12 51479.8 1697.93  83
   1   2  12 47574.1 1948.74  86
   1   2  13 151791. 3885.33  97
  -1   2 -13 146811. 3812.40   1
   1  -2 -13 147860. 3579.90  49
   1  -2 -13 139043. 3545.78  43
  -1   2 -13 156916. 3241.63  83
  -1  -2  13 147491. 3499.87  88
   1   2  13 146327. 3545.52  90
   1   2  13 140109. 3486.91  86
  -1   2 -13 148546. 3558.02  95
  -1   2 -13 147333. 3532.62  85
   1   2  14 54371.5 2304.76  97
  -1   2 -14 53262.2 2302.93   1
   1  -2 -14 48176.9 2024.38  49
   1  -2 -14 50143.0 2091.69  43
  -1  -2  14 54496.9 2057.06  88
  -1   2 -14 54486.8 1844.19  83
   1   2  14 52373.3 2066.24  90
  -1   2 -14 55435.3 2076.62  85
  -1   2 -14 54367.0 2075.75  95
   1   2  14 48356.8 1992.25  86
   1   2  15 47285.7 2204.22  97
  -1   2 -15 47907.3 2176.64   1
   1  -2 -15 47122.2 2035.29  49
   1  -2 -15 46042.0 1984.38  43
   1   2  15 45631.7 1995.61  90
  -1   2 -15 47015.7 1782.49  83
  -1  -2  15 46470.3 1950.60  88
  -1  -2  15 46785.0 1974.55  79
   1   2  15 45838.1 1881.30  86
  -1   2 -15 46717.4 1922.55  95
   1   2  16 109977. 3507.49  97
  -1   2 -16 104736. 3316.76   1
   1  -2 -16 104109. 3153.82  49
   1  -2 -16 106596. 3168.22  43
  -1   2 -16 108119. 2850.90  83
  -1  -2  16 105371. 3062.15  88
  -1  -2  16 108957. 3069.10  79
   1   2  16 110014. 2989.39  86
  -1   2 -16 111448. 3028.14  95
   1   2  16 112161. 3213.37  90
  -1  -2  17 17738.2 1381.93  96
   1   2  17 17133.2 1484.88  97
  -1   2 -17 24059.0 1616.01   1
   1  -2 -17 21381.5 1477.94  43
   1   2  17 17693.8 911.947  41
   1  -2 -17 20872.3 1463.60  49
  -1   2 -17 19538.6 1262.40  83
   1   2  17 17951.7 1218.85  86
  -1  -2  17 19079.6 1410.00  79
  -1   2 -17 20742.1 1336.43  95
   1   2  17 17098.7 1357.63  90
  -1  -2  17 17956.9 1324.85  88
  -1  -2  18 103766. 3280.34  96
   1   2  18 101867. 3540.39  97
  -1   2 -18 106478. 2988.90  83
  -1  -2  18 102592. 3088.29  88
   1   2  18 110445. 2916.53  86
  -1   2 -18 109470. 3047.61  95
  -1   2 -18 108280. 3028.94  87
  -1  -2  18 109795. 3168.69  79
   1   2  18 103707. 3303.28  90
  -1   2 -18 111425. 3465.06   1
   1  -2 -18 111052. 3291.36  43
   1  -2 -18 108584. 3350.00  49
  -1  -2  19 1815.54 739.947  96
   1   2  19 1338.17 816.596  97
  -1  -2  19 1470.18 359.613 106
  -1  -2  19 1546.38 722.668  40
  -1   2 -19 2224.89 892.564   1
   1  -2 -19 1683.07 799.571  49
  -1  -2  19 1790.90 742.688  88
  -1   2 -19 1678.84 638.139  95
  -1   2 -19 2160.95 689.171  87
  -1  -2  19 1174.97 734.679  79
   1   2  19 1382.92 797.127  90
  -1   2 -19 1975.49 681.762  83
   1   2  20 13694.1 1449.25  97
  -1  -2  20 13121.0 1278.68  96
  -1  -2  20 14694.8 684.422 106
  -1   2 -20 14668.5 1425.84   1
   1  -2 -20 15607.9 1378.24  49
  -1  -2  20 15390.2 1268.25  40
  -1  -2  20 13409.2 1318.33  79
  -1   2 -20 15199.4 1181.27  95
   1   2  20 14512.3 1378.00  90
  -1   2 -20 15684.9 1231.12  83
  -1   2 -20 14797.0 1164.06  87
   1   2  21 11864.7 1442.00  97
  -1  -2  21 13420.0 754.884 106
  -1  -2  21 11661.3 1247.68  96
  -1   2 -21 13652.3 1379.54   1
   1  -2 -21 12566.4 1319.84  49
   1   2  21 12339.0 1244.54  48
  -1  -2  21 12647.9 1190.21  40
  -1   2 -21 13026.3 1161.93  83
  -1   2 -21 12167.6 1105.36  87
  -1   2 -21 11736.3 1059.74  95
   1   2  21 11689.5 1321.84  90
  -1  -2  21 11402.0 1201.07  79
  -1  -2  22 35507.1 2088.63  96
   1   2  22 31965.7 2176.62  97
  -1  -2  22 38993.7 1148.07 106
  -1   2 -22 35239.8 2104.05   1
  -1  -2  22 36980.5 1934.51  40
   1   2  22 32911.8 1919.50  48
   1  -2 -22 34654.7 2061.87  49
  -1  -2  22 35614.4 1933.13  79
  -1   2 -22 37020.8 1758.63  95
  -1   2 -22 35907.9 1771.89  87
   1   2  22 31017.5 2001.39  90
  -1   2 -22 36640.6 1884.93  83
   1   2  23 91900.1 3669.76  97
  -1  -2  23 91629.3 3357.89  96
  -1  -2  23 93307.9 1923.55 106
  -1   2 -23 91027.2 3411.49   1
   1  -2 -23 91796.9 3386.97  49
  -1  -2  23 91292.3 3093.72  40
   1   2  23 93032.5 3271.63  48
  -1   2 -23 94620.7 2904.83  87
   1   2  23 87815.1 3367.60  90
  -1  -2  23 92294.7 3151.31  79
  -1   2 -23 95772.8 3119.28  83
   1   2  24 51879.5 2868.13  97
  -1  -2  24 49111.0 2500.70  96
  -1  -2  24 51687.1 1379.10 106
  -1   2 -24 48882.9 2509.61   1
   1  -2 -24 48192.3 2491.55  49
  -1  -2  24 47703.6 2299.71  40
   1   2  24 48076.1 2419.03  48
  -1  -2  24 47104.1 2285.79  79
   1   2  24 48181.1 2570.50  90
  -1   2 -24 51087.9 2120.73  87
  -1   2 -24 50054.5 2303.94  83
   1   2  25 77629.4 3524.29  97
   1  -2 -25 74921.2 3396.30 102
  -1  -2  25 78016.9 1775.18 106
  -1  -2  25 78134.3 3187.98  96
  -1  -2  25 74187.5 1747.25 108
  -1  -2  25 74217.5 2925.17  79
  -1   2 -25 78199.2 2654.06  87
  -1   2 -25 75555.0 2914.58  83
  -1   2 -25 77048.2 3217.36   1
   1  -2 -25 77963.4 3249.48  49
   1   2  25 79125.5 3114.11  48
  -1  -2  25 74107.2 2875.54  40
   1  -2 -26 1324.91 819.684 102
  -1  -2  26 1824.69 889.644  96
  -1  -2  26 2253.48 421.829 108
  -1  -2  26 2063.94 431.910 106
   1   2  26 1850.34 1074.13  97
  -1  -2  26 1534.50 712.576  40
  -1   2 -26 2509.03 849.976  83
  -1  -2  26 1846.76 760.244  79
  -1   2 -26 2069.89 910.774   1
   1   2  26 1576.34 763.418  48
   1  -2 -26 1593.38 866.719  49
   1  -2 -27 273.329 691.924 102
  -1  -2  27 215.988 728.599  96
   1   2  27 620.054 952.996  97
  -1  -2  27 413.851 352.931 108
  -1  -2  27 440.166 373.572 106
  -1  -2  27 813.590 760.470  40
  -1   2 -27 372.942 747.276   1
   1  -2 -27 338.350 719.902  49
   1   2  27 174.379 675.802  48
  -1   2 -27 753.662 752.340  83
  -1  -2  27 51.3139 807.292  79
   1   2  28 31434.3 2451.64  97
  -1  -2  28 32051.4 2204.95  96
   1  -2 -28 31370.4 2334.46 102
  -1  -2  28 33645.4 1180.21 106
  -1  -2  28 33138.8 1181.21 108
  -1   2 -28 32533.7 2193.30   1
   1   2  28 33377.1 2189.91  48
   1  -2 -28 29731.3 2188.09  49
  -1  -2  28 31565.9 2011.80  40
  -1   2 -28 33578.0 2085.54  83
  -1  -2  28 31072.8 2014.55  79
  -1  -2  29 45153.4 2628.69  96
   1   2  29 42657.3 2868.05  97
  -1  -2  29 46062.9 1422.74 108
  -1  -2  29 45269.4 1403.64 106
   1  -2 -29 43671.6 2785.12 102
  -1   2 -29 46208.0 2458.65  83
  -1  -2  29 46440.2 2463.07  79
  -1   2 -29 47979.1 2666.93   1
   1  -2 -29 47325.0 2734.08  49
   1   2  29 43715.1 2530.02  48
  -1  -2  29 47335.9 2441.88  40
   1   2  30 6995.10 1446.17  97
  -1  -2  30 9496.53 707.568 106
   1  -2 -30 6161.63 1274.67 102
  -1  -2  30 8532.22 670.190 108
  -1  -2  30 8544.05 1346.15  96
  -1  -2  30 8524.13 1234.29  40
  -1   2 -30 9037.74 1249.42  83
  -1   2 -30 8747.17 1335.56   1
   1   2  30 8111.79 1318.65  48
   1  -2 -30 7203.23 1238.32  49
   1   2  31 158270. 5666.68  97
  -1  -2  31 160488. 3066.67 108
  -1  -2  31 156973. 5140.00  96
   1  -2 -31 164221. 5608.34 102
  -1  -2  31 160985. 3027.92 106
  -1  -2  31 159837. 4739.54  40
  -1   2 -31 166308. 4982.23  83
  -1   2 -31 165373. 5207.04   1
   1  -2 -31 162245. 5347.05  49
   1   2  31 159627. 5133.12  48
  -1  -2  32 38084.7 1362.68 108
   1   2  32 37057.4 2488.35  98
   1  -2 -32 35512.0 2674.84 102
  -1  -2  32 38702.0 1346.68 106
  -1  -2  32 36962.5 2518.77  96
  -1  -2  32 35110.5 2267.97  40
  -1   2 -32 37367.6 2383.27  83
  -1   2 -32 35289.6 2388.93   1
   1  -2 -32 38351.8 2633.29  49
   1   2  32 36904.5 2478.40  48
  -1  -2  33 3371.48 1095.87  96
  -1  -2  33 3363.12 565.635 106
  -1  -2  33 3688.29 576.655 108
   1  -2 -33 2563.14 1125.72 102
   1   2  33 3245.39 971.417  98
  -1  -2  33 2868.61 892.556  40
  -1   2 -33 2579.34 961.033  83
  -1   2 -33 3114.61 1001.54   1
   1   2  33 3570.22 1043.77  48
   1  -2 -33 3240.71 985.475  49
   1  -2 -34 32591.5 2652.88 102
  -1  -2  34 32083.7 1298.56 108
   1   2  34 32648.2 2402.84  98
  -1  -2  34 33558.9 1300.11 106
  -1  -2  34 33451.3 2513.80  96
  -1  -2  34 29563.1 2182.91  40
  -1   2 -34 34191.0 2381.06  83
  -1   2 -34 33985.2 2457.79   1
   1   2  34 32448.0 2410.80  48
   1  -2 -34 32954.2 2533.22  49
  -1  -2  35 19161.5 2005.99  96
   1   2  35 17193.6 1874.60  98
  -1  -2  35 18836.3 1036.06 108
  -1  -2  35 18307.1 1001.71 106
   1  -2 -35 16692.6 2043.57 102
  -1  -2  35 19980.0 1792.08  40
  -1   2 -35 18807.2 1859.73  83
  -1   2 -35 21239.1 1957.07   1
   1  -2 -35 19122.5 2062.33  49
   1   2  35 18473.8 1899.71  48
   1   2  35 17638.3 2055.21  44
  -1  -2  36 32832.3 2593.60  96
   1  -2 -36 32664.8 2766.64 102
  -1  -2  36 33715.4 1376.44 108
   1   2  36 34452.2 2592.83  98
  -1  -2  36 33061.0 1334.84 106
  -1  -2  36 30073.7 2245.86  40
  -1   2 -36 34281.2 2495.12  83
  -1   2 -36 32513.9 2451.29   1
   1  -2 -36 32351.2 2649.63  49
   1   2  36 33753.7 2605.17  48
   1   2  36 38180.6 2877.30  44
   1  -2 -37 52161.1 3481.78 102
   1   2  37 53839.8 3213.08  98
  -1  -2  37 55180.1 3310.81  96
  -1  -2  37 53307.7 1712.48 106
  -1  -2  37 51974.7 2924.00  40
  -1   2 -37 53514.0 3150.35   1
   1   2  37 53083.5 3416.80  44
   1  -2 -37 56004.2 3426.89  49
  -1   2 -37 48905.9 3041.09  83
  -1  -2  37 48885.2 2992.76  80
   1  -2 -38 15180.3 2012.01 102
  -1  -2  38 17929.1 2033.80  96
   1   2  38 17137.8 1972.85  98
  -1  -2  38 19699.4 1073.36 106
  -1   2 -38 20632.7 2032.30   1
   1  -2 -38 18806.9 2116.21  49
   1   2  38 17127.2 2099.94  44
  -1  -2  38 16187.0 1869.65  80
  -1  -2  39 10078.5 1636.14  96
   1   2  39 11395.5 886.889 108
  -1  -2  39 11798.2 890.843 106
   1   2  39 10822.8 1634.41  98
   1  -2 -39 10186.7 1800.60 102
  -1   2 -39 11121.5 1563.31   1
   1   2  39 10532.1 1804.45  44
   1  -2 -39 12582.0 1801.57  49
  -1  -2  39 11409.1 1653.94  80
  -1  -2  40 6149.80 747.945 106
   1  -2 -40 5789.36 1521.63 102
   1   2  40 6023.15 752.280 108
   1   2  40 5085.39 1239.12  98
  -1   2 -40 5589.19 1138.32   1
  -1   2 -40 6395.48 1356.21   2
   1   2  40 5737.85 1465.64  44
   1  -2 -40 6697.90 1423.85  49
  -1  -2  40 4960.59 1314.97  80
   1   2  41 6601.04 792.765 108
   1  -2 -41 5154.79 1525.99 102
  -1  -2  41 7235.94 802.625 106
   1   2  41 6477.88 1432.58  98
  -1  -2  41 4938.10 1324.42  80
   1  -2 -41 6545.63 1534.31  49
  -1   2 -41 3797.98 1033.97   1
  -1   2 -41 5214.88 1231.31   2
  -1   2 -42 24669.9 2358.00   2
  -1   2 -42 21896.8 2140.36   1
  -1   2 -42 22840.3 1150.09  11
  -1  -2  42 22804.6 1226.08 106
   1   2  42 20726.3 1234.46 108
   1   2  42 22278.8 2313.59  98
   1  -2 -42 23170.7 2580.93 102
  -1  -2  42 21709.7 2142.27  88
   1  -2 -42 21689.9 1249.60  78
   1   2  42 21800.9 1315.37  28
   1  -2 -42 22304.6 1251.91  29
   1  -2 -42 21885.7 1155.59  77
  -1   2 -42 22955.9 1149.53  74
   1  -2 -42 21473.3 1174.86  56
  -1   2 -42 21852.3 1187.53  19
   1   2  42 20090.2 1224.13  15
  -1   2 -43 14280.0 951.143  11
   1   2  43 13517.9 1907.04  98
   1  -2 -43 13708.9 1989.01 102
  -1  -2  43 14529.9 1027.29 106
   1   2  43 14217.3 1042.37 108
  -1  -2  43 11991.8 1675.21  88
   1  -2 -43 14490.2 1040.31  78
   1  -2 -43 13066.5 1080.90  29
   1   2  43 14091.1 1132.84  28
   1  -2 -43 14582.4 983.217  77
  -1   2 -43 14411.6 970.475  74
   1  -2 -43 14119.4 972.937  56
  -1   2 -43 13190.8 979.312  19
  -1   2 -43 14714.5 952.096  24
   1   2  43 13729.1 1063.76  15
  -1   2 -44 9650.90 854.859  11
   1   2  44 10020.9 936.709 108
   1   2  44 9066.39 1665.65  98
  -1  -2  44 10299.4 894.912 106
   1  -2 -44 9285.86 924.468  78
  -1  -2  44 9654.84 1613.95  88
   1  -2 -44 9766.57 899.341  29
   1   2  44 8545.08 964.042  28
   1  -2 -44 10052.4 833.207  77
  -1   2 -44 10237.9 850.412  74
   1  -2 -44 10112.4 877.890  56
   1   2  44 9733.39 907.823  15
  -1   2 -44 8261.23 811.286  19
  -1   2 -44 9920.34 826.449  24
  -1   2 -45 525.261 518.184  11
   1   2  45 591.150 562.593 108
   1   2  45 311.538 955.534  98
  -1  -2  45 690.146 552.422 106
  -1  -2  45 117.450 903.694  88
   1   2  45 671.334 533.315  28
   1  -2 -45 795.086 629.974  29
   1  -2 -45 971.974 468.188  77
  -1   2 -45 212.764 452.252  74
   1  -2 -45 112.155 559.409  78
   1  -2 -45 1197.72 564.798  56
  -1   2 -45 263.107 507.481  24
   1   2  45 815.406 581.428  15
  -1   2 -45 687.440 461.996  19
  -1   2 -46 196.898 528.678  11
   1   2  46 172.262 549.266 108
  -1  -2  46-99.2237 542.395 106
   1   2  46-372.409 998.658  98
  -1  -2  46 1073.29 940.959  88
   1   2  46 104.969 518.488  28
   1  -2 -46 389.275 465.238  77
   1  -2 -46-150.468 549.697  78
  -1   2 -46 102.100 498.464  74
   1  -2 -46-0.72791 443.816  56
  -1   2 -46-193.140 464.912  19
   1   2  46 446.004 560.981  15
  -1   2 -46 28.8496 501.316  24
  -1   2 -47 5090.97 709.316  11
   1   2  47 3915.49 702.455 108
   1   2  47 5106.73 1411.16  98
  -1  -2  47 3919.63 691.441 106
  -1  -2  47 3602.81 1191.81  88
   1   2  47 4269.72 787.205  28
   1  -2 -47 4620.20 652.345  77
   1  -2 -47 4571.97 747.021  78
  -1   2 -47 4619.50 687.496  74
   1  -2 -47 5178.91 747.336  56
   1   2  47 4845.06 736.947  15
  -1   2 -47 4960.82 666.450  24
  -1   2 -47 4389.41 698.623  19
  -1   2 -48-57.6494 530.529  11
  -1  -2  48 335.850 520.172 106
   1   2  48 432.078 552.156 108
   1   2  48 422.031 964.000  98
  -1  -2  48-23.4443 980.589  88
   1  -2 -48 601.165 489.931  77
   1  -2 -48 369.274 543.551  78
  -1   2 -48 444.816 509.314  74
  -1   2 -48 333.795 521.685  24
   1   2  48 148.576 544.497  15
  -1   2 -48 340.834 508.813  19
   1  -2 -48 170.742 472.044  56
   1   2  48 833.248 565.109  28
   1  -2 -48 554.352 550.956  32
  -1   2 -49 708.192 535.606  11
   1   2  49 1339.11 1096.98  98
   1   2  49 502.634 557.973 108
  -1  -2  49 735.933 598.480 106
   1  -2 -49 1224.90 585.592  32
   1   2  49 678.008 597.516  28
   1  -2 -49 826.453 488.614  77
   1  -2 -49 902.938 584.091  78
  -1   2 -49 937.969 526.514  74
   1  -2 -49 1196.45 591.051  56
  -1   2 -49 968.326 520.681  24
  -1   2 -49 508.646 520.261  19
  -1   2 -50 6997.42 771.019  11
   1   2  50 8185.34 896.462 108
  -1  -2  50 7344.90 814.165 106
   1  -2 -50 7672.09 838.687  78
   1  -2 -50 7476.36 764.183  77
  -1   2 -50 6924.29 755.563  74
  -1   2 -50 5045.94 791.193  19
  -1   2 -50 7097.94 753.421  24
   1  -2 -50 7240.98 808.393  56
   1  -2 -50 7114.14 830.336  32
   1   2  50 7164.22 864.029  28
  -1   2 -51 5622.75 736.634  11
  -1  -2  51 4302.38 724.472 106
   1   2  51 4327.17 729.999 108
   1  -2 -51 4162.00 722.010  32
   1   2  51 4304.08 757.927  28
   1  -2 -51 4809.63 664.809  77
   1  -2 -51 4511.83 737.788  78
  -1   2 -51 4131.10 672.840  74
   1  -2 -51 5266.64 762.097  56
  -1   2 -51 4541.07 661.350  24
  -1   2 -51 3111.84 673.059  19
  -1   2 -52 9247.00 848.872  11
  -1  -2  52 10442.3 905.155 106
   1   2  52 10343.2 949.011 108
   1  -2 -52 10865.6 950.563  78
   1  -2 -52 10584.5 869.083  77
  -1   2 -52 11039.3 883.068  74
  -1  -2  52 10881.4 924.131  12
  -1   2 -52 7859.05 847.525  19
   1  -2 -52 9577.88 886.554  56
   1   2  52 10032.8 943.750  28
   1  -2 -52 9336.05 897.873  32
  -1   2 -53 451.010 572.489  11
  -1  -2  53-172.091 604.740  12
   1  -2 -53 329.711 558.340  32
   1   2  53-158.129 519.509  28
  -1  -2  53 285.969 509.890 106
   1   2  53 253.839 526.538 108
   1  -2 -53 492.206 543.955  78
   1  -2 -53 660.472 476.962  77
  -1   2 -53 128.974 508.265  74
   1  -2 -53 548.238 576.008  56
  -1   2 -53 180.333 503.664  19
  -1  -2  54 2830.78 673.700  12
  -1   2 -54 2864.41 631.904  11
   1   2  54 2337.09 625.993 108
  -1  -2  54 2363.23 603.832 106
   1  -2 -54 2039.38 638.186  32
   1   2  54 1384.74 581.136  28
   1  -2 -54 2664.90 655.405  78
   1  -2 -54 1869.90 536.312  77
  -1   2 -54 2361.03 595.259  74
   1  -2 -54 2034.10 626.398  56
  -1   2 -54 2047.23 595.769  19
  -1   2 -55 5223.42 695.383  11
  -1  -2  55 5366.49 700.194 106
   1   2  55 5013.79 739.538 108
   1  -2 -55 4777.36 690.294  78
   1  -2 -55 4507.34 629.599  77
  -1   2 -55 5449.27 688.583  74
  -1   2 -55 3665.09 700.558  19
  -1  -2  55 5390.64 747.001  12
   1  -2 -55 4974.65 730.308  56
   1  -2 -55 4512.20 738.075  61
   1   2  55 4963.57 717.677  28
   1  -2 -55 4234.64 722.402  32
  -1   2 -56 186.422 532.354  11
  -1  -2  56 773.198 581.600  12
   1   2  56 452.948 465.583  28
   1  -2 -56 546.727 563.093  32
   1   2  56 528.168 506.397 108
  -1  -2  56 407.724 461.940 106
   1  -2 -56 415.744 459.674  77
   1  -2 -56 395.019 512.569  78
  -1   2 -56 673.368 490.039  74
   1  -2 -56 956.418 603.138  61
  -1   2 -56 360.405 538.283  19
  -1  -2  57 32.1925 432.768 106
   1   2  57-101.560 503.628 108
   1  -2 -57 157.894 490.115  78
   1  -2 -57 94.7467 435.567  77
  -1   2 -57 325.832 484.990  74
   1  -2 -57 141.703 391.140  74
   1   2  57 87.6911 479.944  28
   1  -2 -57 453.793 536.677  32
   1  -2 -57 245.124 535.731  61
  -1  -2  57 85.9832 562.452  12
  -1   2 -57 199.391 515.368  11
  -1  -2  58 1026.75 460.406 106
   1   2  58 685.204 510.561 108
   1   2  58 456.864 444.360  28
   1  -2 -58 552.069 527.337  32
   1  -2 -58 891.548 428.591  74
   1   2  58 735.107 498.723  71
  -1   2 -58 1117.26 498.806  74
   1  -2 -58 813.844 480.486  78
   1  -2 -58 911.472 545.773  61
  -1   2 -58 880.460 541.360  11
  -1  -2  58 1301.24 613.249  12
  -1   2 -59 7848.66 724.808  11
   1   2  59 7864.11 746.368 108
   1  -2 -59 7747.63 725.738  78
   1  -2 -59 7864.30 648.262  74
   1   2  59 6879.86 732.302  71
  -1   2 -59 7451.49 696.116  74
  -1  -2  59 7229.71 759.370  12
   1  -2 -59 8116.29 792.094  61
   1   2  59 7339.12 665.785  28
   1  -2 -59 7336.09 741.692  32
   1   2  60 1581.29 522.483 108
   1  -2 -60 1718.97 538.742  32
   1  -2 -60 1366.91 523.669  61
  -1  -2  60 1629.65 555.821  12
  -1   2 -60 1781.98 519.762  11
  -1   2 -60 1695.89 539.652  73
  -1   2 -60 1631.52 492.913  74
   1   2  60 1642.44 503.304  71
   1  -2 -60 1640.09 490.781  78
   1  -2 -60 1628.40 438.592  74
   1  -2 -61 387.975 454.109  32
  -1   2 -61 529.847 503.156  73
   1  -2 -61 392.137 426.290  78
   1   2  61 384.560 421.110  71
   1  -2 -61 403.809 375.628  74
  -1   2 -61 302.547 412.020  74
   1   2  61 125.061 561.916  64
   1  -2 -61 259.926 463.221  61
  -1  -2  61 160.734 493.324  12
  -1   2 -61 554.529 473.057  11
  -1  -2  62 6848.01 627.392  12
   1  -2 -62 6364.65 589.755  78
   1  -2 -62 6870.69 660.030  32
   1   2  62 6527.39 611.116  71
  -1   2 -62 5786.82 571.318  74
  -1   2 -62 5367.48 618.245  73
   1  -2 -62 6224.29 523.824  74
   1  -2 -62 6479.28 642.471  61
   1   2  62 6166.15 759.581  64
  -1   2 -62 5628.17 606.898  11
  -1  -2  63 4268.48 543.973  12
   1   2  63 5159.19 531.874  71
  -1   2 -63 5020.56 591.367  73
   1  -2 -63 5181.65 458.972  74
   1  -2 -63 4955.49 515.799  78
   1  -2 -63 4903.97 564.407  61
   1   2  63 4639.06 663.482  64
  -1   2 -63 3826.91 524.292  11
   1  -2 -64 9866.33 539.323  74
   1   2  64 8585.03 591.305  71
  -1   2 -64 9190.58 657.716  73
   1  -2 -64 9973.30 610.941  78
   1   2  64 8206.72 739.075  64
   1  -2 -64 10009.4 667.708  61
  -1  -2  64 9225.27 627.629  12
   1  -2 -64 9841.11 639.398  17
   1  -2 -65 5127.36 416.060  74
   1   2  65 6756.34 500.465  71
  -1   2 -65 6480.16 564.812  73
  -1   2 -65 5673.19 487.908  70
   1  -2 -65 7234.69 507.707  78
   1  -2 -65 6830.14 560.453  61
   1   2  65 5807.42 657.784  64
   1   2  65 5102.63 527.096  12
  -1  -2  65 6144.58 543.490  12
   1  -2 -65 7102.65 549.073  17
  -1   2 -66 6565.10 507.322  70
   1   2  66 7640.02 475.022  71
  -1   2 -66 7322.67 562.257  73
   1  -2 -66 7912.55 473.519  78
   1   2  66 6714.73 634.333  64
   1  -2 -66 8122.85 561.380  61
   1   2  66 5179.67 505.433  12
   1  -2 -66 9014.71 547.258  17
  -1  -2  66 5409.62 552.267  12
   1  -2 -67 303.708 325.415  17
  -1   2 -67 24.6317 323.232  70
   1  -2 -67-22.5352 338.835  61
   1   2  67 246.748 457.082  64
  -1  -2  67 502.502 381.465  12
   1   3 -65 121.748 408.704  70
  -1  -3 -65 179.175 359.350  74
   1  -3  65 252.213 459.371  12
   1  -3  65 211.683 339.670  34
   1  -3  64 751.976 349.972  34
   1   3 -64 99.0212 428.300  23
   1   3 -64 1044.35 416.784  70
  -1  -3 -64 790.613 397.272  74
  -1   3  64 319.133 352.061  64
   1  -3  64 1293.33 490.372  12
   1   3 -63 10441.7 624.895  70
   1  -3  63 10014.5 529.216  64
   1  -3  63 10846.8 670.923  12
   1   3 -63 10044.0 492.938  33
   1   3 -62 825.360 431.931  70
   1  -3  62 400.751 464.561  12
  -1  -3 -62 823.607 310.900  61
   1  -3  62 773.720 340.852  64
   1   3 -62 634.452 280.919  33
  -1  -3 -62 455.417 276.180  32
   1   3 -61 733.172 453.550  70
   1  -3  61 1176.75 492.310  12
   1  -3  61 1280.42 411.602  64
  -1  -3 -61 743.262 351.036  61
  -1  -3 -61 1056.87 331.156  32
   1   3 -61 793.159 309.840  33
   1   3 -60 2784.86 537.464  73
   1   3 -60 3972.84 555.796  70
   1  -3  60 4445.44 585.125  12
   1  -3  60 3666.48 517.188  64
  -1  -3 -60 3536.08 465.158  61
   1   3 -60 3573.52 440.299  33
  -1  -3 -60 3705.64 430.377  32
  -1  -3 -59 1267.10 426.467  77
   1   3 -59 1284.81 491.732  70
   1   3 -59 1172.99 511.773  73
   1  -3  59 920.424 564.298  12
   1  -3  59 1080.31 460.257  64
  -1  -3 -59 1058.79 413.685  61
  -1  -3 -59 1375.86 395.851  32
   1   3 -59 1081.33 373.897  33
   1   3 -58-39.8848 343.917  33
  -1  -3 -58 160.963 357.602  32
  -1   3  58 52.0977 442.215 108
   1   3 -58 132.715 491.314  73
   1   3 -58-97.0048 507.718  70
  -1  -3 -58 112.142 394.028  77
   1  -3  58 309.059 437.211  64
   1  -3  58-2.88629 556.574  12
  -1  -3 -57 3019.25 480.199  32
   1   3 -57 3309.40 493.247  33
  -1   3  57 3102.12 592.404 108
  -1  -3 -57 3407.86 540.796  77
   1   3 -57 2728.37 628.081  73
   1   3 -57 2894.43 627.005  70
   1  -3  57 2767.05 566.900  64
   1  -3  57 2779.84 638.020  12
  -1  -3 -56 3577.96 525.844  32
  -1   3  56 2610.91 609.927 108
   1   3 -56 2854.86 627.992  73
  -1  -3 -56 3219.26 553.343  77
   1   3 -56 3737.93 659.525  70
   1  -3  56 3456.04 614.231  64
   1  -3  56 3568.49 673.644  12
  -1  -3 -55 8724.45 712.081  32
  -1   3  55 8594.90 843.258 108
   1   3 -55 8653.61 814.381  70
  -1  -3 -55 8577.14 732.630  77
   1   3 -55 9640.56 851.911  73
   1  -3  55 9115.53 828.235  64
   1  -3  55 9786.44 826.198  12
  -1  -3 -54 316.530 418.482  32
  -1   3  54-18.5628 513.128 108
   1   3 -54 425.715 577.852  73
  -1  -3 -54 174.813 438.388  77
   1   3 -54-43.5922 565.304  70
   1   3 -54-33.2944 420.200  61
   1  -3  54 83.9054 499.853  64
   1  -3  54 80.5429 606.815  12
   1  -3  53 4641.64 766.977  12
  -1  -3 -53 4764.40 611.683  32
  -1   3  53 4459.94 755.226 108
  -1  -3 -53 5491.31 672.415  77
   1   3 -53 5046.00 767.425  73
   1   3 -53 5052.28 741.054  70
   1  -3  53 5225.15 744.157  64
   1   3 -53 4903.17 635.425  61
   1   3 -53 4725.78 616.779  17
   1  -3  52 2487.11 714.768  12
  -1  -3 -52 2542.52 527.984  32
   1   3 -52 2018.50 667.612  73
  -1  -3 -52 2427.34 560.444  77
  -1   3  52 2558.35 636.153 108
  -1   3  52 1946.56 1021.63  98
   1  -3  52 2376.37 635.310  64
   1   3 -52 2964.57 575.866  61
   1   3 -52 2442.61 555.959  17
   1  -3  51 1893.95 683.486  12
   1   3 -51 1725.24 669.916  73
  -1  -3 -51 1170.68 506.608  77
  -1   3  51 1166.80 624.020 108
  -1   3  51 1565.59 1119.62  98
   1  -3  51 1247.54 585.134  64
   1   3 -51 1224.45 502.621  61
   1   3 -51 1265.75 523.558  17
   1  -3  50 782.467 613.177  12
   1   3 -50 870.460 651.257  73
  -1  -3 -50 1273.81 519.271  77
  -1   3  50 836.166 614.563 108
  -1   3  50 220.104 903.241  98
   1  -3  50 1557.57 650.490  64
   1   3 -50 914.822 495.278  61
  -1  -3 -50 762.575 481.970  56
   1   3 -50 708.701 479.123  17
   1  -3  49 2100.85 709.607  12
   1   3 -49 3434.48 735.177  73
  -1  -3 -49 1945.53 509.200  75
  -1  -3 -49 2526.32 580.376  77
  -1   3  49 3016.72 711.828 108
  -1   3  49 2000.13 1056.20  98
  -1  -3 -49 822.829 972.456 102
   1  -3  49 2445.44 696.346  64
   1   3 -49 3142.85 612.331  61
  -1  -3 -49 3282.51 590.230  56
   1   3 -49 2582.55 584.251  17
   1   3 -48 14757.4 1075.92  73
  -1  -3 -48 15060.1 1030.15  77
  -1  -3 -48 14921.6 929.663  75
  -1   3  48 14279.8 1136.63 108
  -1   3  48 15625.6 2191.81  98
  -1  -3 -48 14082.7 1985.23 102
   1  -3  48 13574.0 1095.00  64
   1   3 -48 13834.0 996.219  61
  -1  -3 -48 15578.7 977.597  56
   1   3 -48 14524.1 983.092  17
   1  -3  48 14451.1 1042.64  12
   1  -3  47-313.421 598.937  12
   1   3 -47 130.082 490.194  74
   1   3 -47 946.904 626.812  68
   1   3 -47 791.861 582.835  73
   1   3 -47 466.710 537.722  78
  -1  -3 -47 635.336 443.138  75
  -1  -3 -47 532.526 480.011  77
  -1   3  47 761.041 989.501  98
  -1  -3 -47 659.757 847.040 102
  -1  -3 -47 824.347 494.148  56
   1   3 -47 719.692 516.695  61
   1  -3  47 781.176 558.994  64
   1   3 -47 614.331 497.778  17
   1   3 -46 552.860 623.025  11
   1  -3  46 1262.94 677.832  12
  -1  -3 -46 915.396 940.664 102
  -1   3  46 2174.34 1208.79  98
   1   3 -46 1458.80 654.188  73
   1   3 -46 469.442 658.000  68
  -1  -3 -46 517.810 453.830  75
   1   3 -46 1067.96 567.320  74
  -1  -3 -46 865.493 528.216  77
   1   3 -46 1042.03 563.285  78
   1  -3  46 935.220 631.020  64
   1   3 -46 1267.28 546.058  61
  -1  -3 -46 676.983 466.596  56
   1   3 -46 556.447 501.088  17
   1   3 -45 8812.22 892.933  11
  -1   3  45 8601.28 1701.78  98
  -1  -3 -45 8799.90 1650.92 102
  -1   3  45 6945.03 1735.84  97
   1   3 -45 9270.95 1720.61 101
   1   3 -45 8989.24 888.973  78
  -1  -3 -45 8902.16 856.936  29
   1   3 -45 8992.25 937.430  73
  -1  -3 -45 8809.29 738.851  75
   1   3 -45 8856.14 908.403  68
   1   3 -45 8836.11 858.385  74
  -1  -3 -45 9123.73 803.285  56
   1  -3  45 9034.59 918.155  64
   1   3 -45 8722.53 853.444  61
   1  -3  45 8567.66 865.509  12
   1   3 -45 8167.98 812.411  17
   1   3 -44 5769.77 757.831  11
  -1  -3 -44 4690.55 1372.42 102
  -1   3  44 5680.94 1690.27  97
   1   3 -44 5719.70 1426.41 101
  -1   3  44 6084.64 1576.60  98
   1   3 -44 4908.38 746.197  78
   1   3 -44 5613.95 740.160  74
  -1  -3 -44 5368.98 657.959  75
   1   3 -44 5234.56 750.786  73
   1   3 -44 5390.11 802.003  68
   1   3 -44 5781.12 716.707  17
   1  -3  44 7454.60 844.301  12
  -1  -3 -44 5485.64 681.235  56
   1   3 -44 5512.94 749.412  61
   1  -3  44 6169.15 874.882  64
  -1  -3 -44 6588.79 780.202  29
   1   3 -43 1155.17 604.450  11
   1  -3  43 892.607 421.000  10
   1  -3  43 1613.11 647.164  12
  -1  -3 -43 272.355 896.267 102
   1   3 -43 254.467 882.032 101
  -1   3  43 1172.41 1385.96  97
  -1   3  43 858.639 1049.95  98
   1  -3  43 1185.38 521.133  36
  -1  -3 -43 854.179 568.188  29
   1   3 -43 814.987 589.928  73
   1   3 -43 771.869 515.504  74
   1   3 -43 859.870 616.603  68
   1   3 -43 697.054 546.288  78
  -1  -3 -43 593.380 423.586  75
  -1  -3 -43 1029.26 491.635  56
   1   3 -43 1049.84 540.280  61
   1  -3  43 664.866 563.207  64
   1   3 -43 1166.82 536.434  17
   1  -3  42 8836.41 702.012  10
   1   3 -42 8583.90 859.971  11
   1   3 -42 8973.42 1747.62 101
  -1  -3 -42 9028.67 1687.65 102
  -1   3  42 10710.9 1919.33  98
  -1   3  42 7338.70 1749.98  97
   1   3 -42 8807.64 868.205  78
   1  -3  42 9280.51 792.356  36
  -1  -3 -42 9219.11 850.968  29
   1   3 -42 8140.68 930.838  68
  -1  -3 -42 7576.02 704.136  75
   1   3 -42 8441.86 907.402  73
   1   3 -42 8682.30 833.009  74
   1   3 -42 8736.20 865.258  61
  -1  -3 -42 8064.75 759.701  56
   1  -3  42 7944.08 938.700  64
  -1  -3 -42 8311.33 796.117  54
   1  -3  42 7707.88 834.128  12
   1   3 -42 8366.52 799.716  17
   1   3 -41 14975.9 1042.59  11
   1  -3  41 13656.7 826.948  10
   1  -3  41 13812.0 2173.19 100
  -1   3  41 15602.3 2323.99  97
   1   3 -41 12918.2 1978.03 101
  -1  -3 -41 15038.5 2052.87 102
   1   3 -41 15094.5 1053.79  78
  -1  -3 -41 14824.9 1028.14  29
   1  -3  41 15608.3 933.935  36
   1   3 -41 15010.1 1132.89  68
  -1  -3 -41 14445.2 922.295  75
   1   3 -41 13910.5 1057.58  73
   1   3 -41 14024.7 1008.83  74
   1  -3  41 14705.9 1113.92  64
  -1  -3 -41 13495.7 978.275  54
  -1  -3 -41 14028.2 914.128  56
   1   3 -41 13716.6 1018.15  61
   1   3 -41 14266.9 1007.46  17
   1  -3  41 14024.0 1068.34  12
   1   3 -40 51715.8 1798.54  11
   1  -3  40 51995.9 1526.87  10
   1  -3  40 50804.9 3449.49 100
  -1   3  40 49679.5 3740.75  97
   1   3 -40 55278.0 3651.77 101
  -1  -3 -40 52419.1 3533.35 102
   1   3 -40 51969.9 1871.54  78
   1  -3  40 57152.4 1656.04  36
  -1  -3 -40 51499.7 1762.26  29
   1   3 -40 51498.1 1825.71  74
  -1  -3 -40 53196.5 1691.05  75
   1   3 -40 50718.3 1876.79  73
   1   3 -40 52355.5 1877.69  68
   1   3 -40 50959.0 1848.56  61
  -1  -3 -40 52484.1 1738.05  56
  -1  -3 -40 54561.8 1837.35  54
   1  -3  40 53843.1 2014.37  64
   1   3 -40 50787.6 1796.20  17
   1  -3  40 50124.9 1765.59  12
   1  -3  39 12881.8 779.007  10
   1   3 -39 12255.1 951.323  11
   1  -3  39 12263.0 1907.03 100
  -1  -3 -39 11610.1 1748.25 102
  -1   3  39 10137.6 1951.07  97
   1   3 -39 12787.1 1925.32 101
   1   3 -39 12240.2 948.448  78
  -1   3  39 10188.2 1875.81  90
   1  -3  39 11010.3 1849.69  80
   1  -3  39 12509.0 794.324  36
   1   3 -39 11646.6 966.814  73
   1   3 -39 13555.3 963.096  74
  -1  -3 -39 10793.7 870.325  54
   1   3 -39 12050.7 954.127  61
   1  -3  39 11581.8 1050.00  64
   1   3 -39 12624.9 950.443  17
   1  -3  39 11358.9 937.033  12
  -1   3  38 1818.18 1310.48  97
   1   3 -38 886.129 938.446 101
  -1  -3 -38 2664.68 1149.27 102
   1   3 -38-692.902 1287.06   4
  -1   3  38 1648.53 990.964  48
  -1  -3 -38 1085.93 841.769  49
  -1   3  38 737.940 1264.23  90
   1  -3  38 762.823 1104.61  80
  -1  -3 -37 21074.6 2270.24 102
   1   3 -37 21085.6 2301.92 101
  -1   3  37 20499.7 2483.02  97
   1   3 -37 25902.0 2613.74   4
  -1  -3 -37 20220.5 2257.85  49
  -1   3  37 20285.5 2206.23  48
   1  -3  37 22460.6 2427.27  80
  -1   3  37 24152.2 2531.32  90
  -1   3  36 38199.5 3135.82  97
   1   3 -36 36261.3 2930.67 101
  -1  -3 -36 36172.6 2851.53 102
   1   3 -36 38626.4 3142.39   4
  -1  -3 -36 40342.5 2921.03  49
  -1   3  36 37943.7 2913.20  48
  -1   3  36 35506.5 2991.38  90
   1  -3  36 35851.7 2934.10  80
  -1   3  35 356.130 1140.46  97
   1   3 -35 864.410 980.699 101
   1   3 -35 351.115 1045.52   4
  -1   3  35 281.867 737.038  48
  -1  -3 -35 391.834 806.133  49
   1  -3  35 1236.16 1116.06  80
  -1   3  35 987.262 1187.55  90
   1   3 -34-99.1096 893.141 101
  -1   3  34-243.331 1199.94  97
   1   3 -34 100.487 1061.74   4
  -1  -3 -34-291.911 872.292  49
  -1   3  34-39.8736 809.336  48
   1  -3  34-163.147 1036.65  80
  -1   3  34-119.325 959.159  90
   1   3 -33 47106.2 3182.44 101
  -1   3  33 47753.8 3359.75  97
   1   3 -33 49835.2 3321.64   4
   1   3 -33 44800.6 3011.03  46
  -1   3  33 46317.0 3043.77  48
  -1  -3 -33 47226.8 3027.12  49
   1  -3  33 42244.3 3024.60  80
  -1   3  33 47334.0 3270.04  90
  -1   3  32 13897.4 2010.20  97
   1   3 -32 15548.7 1904.93 101
   1   3 -32 13623.4 1920.31   4
  -1  -3 -32 15325.3 1803.07  49
  -1   3  32 16075.3 1878.34  48
   1   3 -32 13700.3 1805.23  46
   1  -3  32 12154.4 1752.35  80
  -1   3  32 14662.5 1889.62  90
   1   3 -31 26267.2 2363.19 101
  -1   3  31 26580.2 2493.91  97
   1   3 -31 29006.5 2570.37   4
  -1  -3 -31 29277.7 2367.67  49
   1   3 -31 26332.0 2340.05  46
  -1   3  31 27265.4 2332.98  48
   1  -3  31 24146.9 2249.17  80
  -1   3  31 23388.4 2345.83  90
   1   3 -30 73217.6 3795.14 101
  -1   3  30 70604.0 1901.78 105
  -1   3  30 70471.6 3870.97  97
   1   3 -30 73023.0 3904.52   4
  -1  -3 -30 68699.6 3521.65  49
   1   3 -30 70176.5 3674.24  46
  -1   3  30 70116.7 3610.58  48
   1  -3  30 63880.4 3545.87  80
  -1   3  30 68712.6 3687.30  90
   1   3 -29 3206.77 1131.63 101
  -1   3  29 1839.85 570.407 105
  -1   3  29 2074.44 1249.81  97
   1   3 -29 2088.34 1113.91   4
  -1  -3 -29 3033.74 1027.44  49
   1   3 -29 1726.34 1130.16  46
   1  -3  29 1964.07 1048.50  80
  -1   3  29 2824.15 1219.53  92
  -1   3  29 1900.16 1097.22  90
  -1   3  28 21329.0 2180.83  97
   1   3 -28 21458.9 2119.58 101
  -1   3  28 20745.2 1038.63 105
   1   3 -28 20212.6 2076.93   4
   1   3 -28 21429.4 2117.31  46
  -1  -3 -28 20612.9 1951.42  49
   1  -3  28 18322.1 1967.36  80
  -1   3  28 20367.3 2045.84  92
  -1   3  28 21926.3 2165.49  90
   1   3 -27 11069.4 1575.51 101
   1  -3  27 7818.25 1471.96 100
  -1   3  27 12727.0 1746.33  97
  -1   3  27 12442.9 843.988 105
   1   3 -27 12296.7 1742.96   4
   1   3 -27 10682.2 1643.95  46
  -1  -3 -27 12283.5 1567.18  49
   1  -3  27 10148.1 1578.21  80
  -1   3  27 12538.8 1671.29  92
  -1   3  27 12030.6 1694.01  90
  -1   3  26 23240.3 2200.43  97
   1  -3  26 23700.1 2098.27 100
   1   3 -26 22650.4 2079.65 101
  -1   3  26 23528.0 1078.88 105
   1   3 -26 25035.8 2276.19   4
   1   3 -26 22004.7 2156.15  46
  -1  -3 -26 24461.9 2055.94  49
   1  -3  26 19618.3 1950.96  80
  -1   3  26 20761.9 1846.42  84
  -1   3  26 24191.4 2138.73  92
  -1   3  26 23301.9 2106.30  90
   1  -3  25 43151.0 2791.90 100
   1   3 -25 44002.5 2781.83 101
  -1   3  25 43753.0 1411.86 105
   1   3 -25 50335.4 3016.91   4
   1   3 -25 44372.1 2853.53  46
  -1  -3 -25 45089.6 2676.87  49
   1  -3  25 42996.3 2716.34  80
  -1   3  25 44850.8 2781.52  92
  -1   3  25 44594.6 2545.72  84
  -1   3  25 45997.2 2823.57  90
   1  -3  24 65280.6 3283.14 100
   1   3 -24 64977.3 3301.23 101
  -1   3  24 62446.6 1690.31 105
   1   3 -24 67301.5 3414.25   4
   1   3 -24 62294.8 3295.92  46
  -1  -3 -24 65390.6 3155.16  49
   1  -3  24 56486.7 3115.93  80
  -1   3  24 62093.0 2950.51  84
  -1   3  24 64523.9 3219.54  92
  -1   3  24 65907.8 3324.17  90
  -1   3  23 24801.7 1047.56 105
   1   3 -23 22530.4 1992.12 101
   1  -3  23 18583.1 1916.54 100
   1   3 -23 22737.5 2060.59   4
   1   3 -23 20015.1 2019.73  46
  -1  -3 -23 24267.9 1933.81  49
  -1   3  23 26322.2 1979.24  84
  -1   3  23 25831.7 2136.54  92
   1  -3  23 19702.6 1874.66  80
   1   3 -22 49664.1 2818.73 101
  -1   3  22 51399.8 1473.59 105
   1  -3  22 48392.7 2784.48 100
   1   3 -22 49708.1 2878.20   4
   1   3 -22 48153.6 2842.68  46
  -1  -3 -22 52154.8 2721.63  49
  -1   3  22 55220.4 2910.26  92
  -1   3  22 47057.9 2625.17  84
   1  -3  22 45479.7 2692.28  80
   1  -3  21 5384.83 1165.97 100
   1   3 -21 5281.40 1182.25 101
  -1   3  21 5400.98 613.001 105
   1   3 -21 4733.07 1258.03   4
   1   3 -21 4585.39 1306.16  46
  -1  -3 -21 5869.69 1094.45  49
  -1   3  21 5631.85 1107.02  84
   1  -3  21 5080.11 1209.86  80
  -1   3  21 5961.12 1202.60  92
  -1   3  20 68793.4 1704.23 105
   1   3 -20 67254.3 3190.40 101
   1  -3  20 65550.6 3195.01 100
   1   3 -20 72279.3 3349.84   4
   1   3 -20 70103.0 3356.91  46
  -1  -3 -20 69961.8 3071.27  49
  -1   3  20 68757.7 3157.82  92
  -1   3  20 67738.3 2938.25  84
   1  -3  20 65152.0 3103.82  80
   1  -3  19 5251.53 1183.32 100
  -1   3  19 6261.28 614.113 105
   1   3 -19 7998.88 1409.68   4
   1   3 -19 7232.75 1444.36  46
  -1  -3 -19 5987.27 1084.82  49
  -1   3  19 6609.16 1202.17  84
  -1   3  19 6838.01 1265.91  92
   1  -3  19 7468.34 1298.43  80
   1  -3  18 21261.7 1916.89 100
   1   3 -18 25422.9 2011.35   4
   1   3 -18 25512.4 2117.97  46
  -1  -3 -18 22542.5 1767.98  49
  -1   3  18 22545.8 1734.84  84
  -1   3  18 23943.6 1897.95  92
   1  -3  18 22800.7 1897.92  80
   1  -3  17 30812.7 2162.28 100
   1   3 -17 33025.6 2231.45   4
   1   3 -17 31990.9 2284.33  46
  -1  -3 -17 31246.6 2022.59  49
  -1   3  17 31606.2 2097.72  92
   1  -3  17 31142.3 2101.05  80
  -1   3  17 31287.2 2022.61  84
  -1   3  17 29453.5 1566.92  87
   1  -3  16 122387. 4100.33 100
   1   3 -16 120602. 4102.85   4
  -1  -3 -16 117441. 3823.95  49
   1   3 -16 113872. 4211.03  46
  -1   3  16 111681. 3726.10  84
   1  -3  16 117279. 3896.44  80
  -1   3  16 120871. 3963.98  92
  -1   3  16 113811. 3153.24  87
   1  -3  15 49619.0 2575.56 100
   1   3 -15 53761.6 2695.23   4
  -1  -3 -15 51275.7 2455.43  49
   1   3 -15 47590.2 2786.27  46
  -1   3  15 49184.6 2024.38  87
  -1   3  15 47838.1 2379.66  84
  -1  -3 -15 51026.6 2440.55  94
  -1   3  15 48011.9 2549.24  92
   1  -3  15 48692.8 2498.81  80
   1  -3  14 10923.0 1344.99 100
   1   3 -14 13356.5 960.352   1
   1   3 -14 13648.3 1571.99   4
   1   3 -14 10985.1 1591.16  46
  -1  -3 -14 14424.3 1418.37  49
  -1   3  14 14297.0 1166.95  87
   1  -3  14 12320.6 1420.47  80
  -1   3  14 14596.7 1495.96  92
  -1   3  14 16220.1 1527.67  84
  -1  -3 -14 11917.9 1307.95  94
   1  -3  13 125953. 4100.48 100
   1   3 -13 138046. 4172.34   4
   1   3 -13 129530. 3089.58   1
   1   3 -13 125951. 4311.81  46
  -1  -3 -13 128976. 3907.58  49
  -1   3  13 129256. 3420.85  87
  -1  -3 -13 133007. 3914.88  94
  -1  -3 -13 137154. 2899.80  81
  -1   3  13 131092. 3923.56  84
   1  -3  13 121564. 3855.99  80
  -1   3  12 11624.7 1191.66  95
   1  -3  12 10358.2 1279.45 100
  -1  -3 -12 11108.6 1244.14  49
   1   3 -12 10509.9 1541.60  46
   1   3 -12 11068.7 1355.61   4
   1   3 -12 11115.8 875.911   1
  -1   3  12 12431.8 1115.88  87
  -1   3  12 10700.1 1282.35  84
  -1  -3 -12 12234.6 1264.03  94
  -1  -3 -12 12705.1 852.149  81
   1  -3  12 11218.5 1348.49  80
   1   3 -11 49067.1 1795.43   1
   1   3 -11 50257.6 2460.92   4
  -1   3  11 54972.8 2363.12  95
   1  -3  11 53738.4 2555.63 100
   1   3 -11 52348.5 2439.05  21
   1   3 -11 49225.9 2687.81  46
  -1  -3 -11 51566.6 2408.58  49
  -1   3  11 53601.8 2154.22  87
  -1  -3 -11 53350.1 1729.88  81
  -1  -3 -11 51092.7 2412.98  94
  -1   3  11 53115.9 2461.77  84
   1  -3  11 52574.2 2428.02  80
   1   3 -10 11069.9 872.551   1
   1   3 -10 11323.9 1369.75   4
  -1   3  10 8135.63 1136.76  95
   1  -3  10 9077.24 1202.14 100
   1   3 -10 10959.2 1308.61  21
   1   3 -10 10080.8 1533.97  46
  -1  -3 -10 10116.9 1181.02  49
  -1   3  10 9093.39 1035.25  87
  -1  -3 -10 9407.50 1116.61  94
   1  -3  10 11490.2 1296.83  80
  -1   3  10 8223.68 1121.28  84
  -1  -3 -10 9866.60 802.128  81
   1   3  -9 218690. 4216.43   1
   1   3  -9 234096. 5379.69   4
  -1   3   9 219415. 5016.22  95
   1  -3   9 224572. 5487.86 100
   1   3  -9 215392. 5142.82  21
   1   3  -9 216547. 5574.91  46
  -1  -3  -9 215814. 5112.35  49
  -1   3   9 225777. 4798.77  87
  -1  -3  -9 229546. 5157.61  94
  -1   3   9 231588. 5169.37  84
  -1  -3  -9 224381. 4168.49  81
   1  -3   9 223321. 5039.04  80
   1   3  -8 1595.82 475.771   1
   1  -3   8 1163.86 739.876 100
   1   3  -8 1757.35 883.080  21
  -1  -3  -8 3044.71 877.111  49
   1   3  -8 2050.83 1052.52  46
   1  -3   8 1273.32 775.715  42
  -1   3   8 1631.34 759.755  87
  -1   3   8 1401.37 801.438  84
  -1  -3  -8 2080.42 723.366  94
   1  -3   8 1510.98 849.244  80
  -1  -3  -8 2501.34 516.463  81
  -1   3   8 1715.56 786.340  95
   1   3  -7 66860.8 2087.57   1
   1  -3   7 69419.0 2821.57 100
  -1   3   7 68861.2 2650.22  95
   1   3  -7 66139.1 2620.98  21
   1   3  -7 65739.1 2924.14  46
   1  -3   7 67047.4 2406.44  42
  -1  -3  -7 66772.8 2642.94  94
  -1   3   7 70073.2 2706.30  84
   1  -3   7 64931.8 2462.25  80
  -1   3   7 69429.3 2514.26  87
  -1  -3  -7 69557.5 2065.82  81
   1   3  -6 63106.5 2018.74   1
  -1   3   6 63172.8 2550.54  95
   1   3  -6 64438.6 2569.38  21
   1   3  -6 61666.0 2781.39  46
   1  -3   6 64899.4 2361.05  42
   1   3  -6 65510.3 2348.18  47
  -1   3   6 61912.2 2400.13  87
  -1   3   6 62343.8 2500.43  84
  -1  -3  -6 62243.4 1982.87  81
   1  -3   6 63416.0 2370.83  80
  -1  -3  -6 62203.8 1870.13  82
   1   3  -5 37480.2 2207.41  46
   1  -3   5 36098.8 1788.08  42
   1   3  -5 36664.3 1751.80  47
   1   3  -5 36402.8 1943.42  21
   1   3  -5 39242.9 1585.05   1
  -1   3   5 37052.8 1963.86  84
  -1  -3  -5 34546.1 1450.96  82
  -1  -3  -5 36064.5 1511.99  81
  -1   3   5 37698.5 2019.77  95
  -1   3   5 36182.5 1888.09  87
   1  -3   5 35001.1 1740.66  80
   1   3  -4 222786. 4187.45   1
  -1   3   4 200042. 3577.29   4
  -1  -3  -4 215642. 4642.35  99
   1   3  -4 220655. 4916.52  21
   1   3  -4 217946. 4510.83  47
   1  -3   4 203265. 4509.51  42
   1   3  -4 203861. 5144.52  46
  -1  -3  -4 220343. 4029.67  82
  -1   3   4 221555. 5017.34  95
   1  -3   4 208429. 4410.17  80
  -1  -3  -4 213763. 4153.06  81
  -1   3   4 214428. 4750.99  87
  -1   3   4 227094. 4920.20  84
   1   3  -3 137164. 3235.47   1
  -1  -3  -3 142470. 3659.48  99
   1   3  -3 143332. 3817.54  21
  -1  -3  -3 149353. 3269.37  43
   1  -3   3 136439. 3603.31  42
   1   3  -3 142666. 3475.85  47
   1   3  -3 134462. 4039.63  46
  -1   3   3 147242. 3801.30  87
   1   3  -3 135200. 3278.61  92
   1  -3   3 141168. 3394.83  80
  -1  -3  -3 149102. 3320.47  81
  -1   3   3 145204. 3850.04  84
  -1   3   3 145655. 3949.28  95
  -1  -3  -3 148381. 3194.59  82
   1   3  -2 48980.5 1834.31   1
  -1   3   2 48424.8 2290.91   1
  -1  -3  -2 57842.7 2233.60  99
   1  -3   2 49493.1 2467.65  99
  -1   3   2 50556.2 1454.07  21
   1   3  -2 54068.5 2330.11  21
   1   3  -2 50104.3 2479.64  46
   1  -3   2 51624.6 2132.22  42
   1   3  -2 56369.7 2057.06  47
  -1  -3  -2 55849.7 1832.85  43
  -1   3   2 54870.9 2306.05  84
   1  -3   2 53541.1 1953.80  80
  -1   3   2 55451.5 2293.93  87
   1   3  -2 54336.9 2023.25  92
  -1   3   2 55327.9 2409.11  95
  -1  -3  -2 56507.4 1895.25  82
  -1  -3  -2 55982.5 1960.80  81
  -1   3   1 97520.1 3239.66   1
  -1  -3  -1 97550.6 2966.08  99
   1  -3   1 105278. 3477.23  99
   1   3  -1 108441. 3233.12  21
  -1   3   1 96546.5 2180.03  21
   1   3  -1 98894.1 3334.09  46
   1   3  -1 101768. 2793.60  47
  -1  -3  -1 97903.8 2477.37  43
   1  -3   1 102549. 3013.61  42
  -1   3   1 103501. 3129.04  84
   1   3  -1 100394. 2825.86  92
   1  -3   1 100417. 2680.95  80
  -1   3   1 98505.7 3201.84  95
  -1   3   1 98735.9 3098.30  87
  -1  -3  -1 93469.6 2679.03  81
  -1  -3  -1 99356.9 2652.11  82
  -1   3   0 20146.6 1510.13   1
  -1  -3   0 14732.8 1212.66  99
   1  -3   0 16890.5 1412.28  99
   1   3   0 17483.4 1427.62  21
  -1  -3   0 18824.7 1018.65  43
   1  -3   0 18246.1 1404.77  42
   1   3   0 17913.9 1174.13  47
   1   3   0 17585.6 1547.61  46
   1  -3   0 17494.6 1081.62  80
   1   3   0 15425.2 1200.33  92
  -1  -3   0 16740.8 1211.64  89
  -1   3   0 17831.0 1410.44  84
  -1  -3   0 14426.6 1105.94  82
  -1   3   0 17689.4 1464.58  95
  -1  -3   0 15767.2 1131.09  81
  -1   3   0 18957.2 1452.68  87
   1  -3  -1 101129. 3405.26  99
  -1  -3   1 88813.7 2964.67  99
  -1   3  -1 100587. 3279.20   1
   1   3   1 98264.0 3298.32  46
   1  -3  -1 101700. 3043.08  42
   1  -3  -1 98032.3 2814.98  49
   1   3   1 100899. 2702.57  47
  -1  -3   1 106137. 2410.33  43
   1  -3  -1 97290.2 2484.81  80
   1   3   1 95135.5 2863.39  92
  -1   3  -1 98334.3 3120.74  87
  -1   3  -1 102844. 3261.87  95
  -1  -3   1 99218.8 2775.64  81
  -1  -3   1 104346. 2905.67  89
  -1   3  -1 96475.5 3030.08  84
   1  -3  -2 57198.1 2574.40  99
  -1  -3   2 56438.7 2212.57  99
  -1   3  -2 51288.3 2338.37   1
   1   3   2 54067.7 2391.88  46
   1  -3  -2 51853.6 2048.10  49
   1  -3  -2 55480.9 2273.09  42
  -1  -3   2 56116.4 1693.30  43
   1   3   2 56461.4 1937.87  47
   1  -3  -2 56077.4 1772.30  80
  -1   3  -2 56708.8 2362.84  87
  -1   3  -2 57310.5 2443.08  95
  -1  -3   2 55233.5 2105.72  89
   1   3   2 56368.9 2236.95  92
   1  -3  -3 145748. 4175.13  99
  -1   3  -3 140674. 3919.81   1
  -1  -3   3 138955. 2857.10  43
   1   3   3 142867. 3231.73  47
   1  -3  -3 144710. 3552.84  49
   1  -3  -3 142921. 3719.38  42
   1   3   3 145104. 3906.31  46
   1  -3  -3 150179. 4068.52  94
  -1   3  -3 139638. 3923.55  95
   1   3   3 142696. 3727.07  92
   1  -3  -3 142998. 2931.80  80
  -1   3  -3 144838. 3849.52  87
  -1  -3   3 133179. 3432.46  89
   1  -3  -4 216974. 5297.14  99
  -1   3  -4 205196. 4905.30   1
  -1  -3   4 213848. 3669.33  43
   1   3   4 220785. 4931.08  46
   1  -3  -4 220149. 4576.27  49
   1  -3  -4 207890. 4663.47  42
   1  -3  -4 216976. 3710.44  80
  -1   3  -4 213847. 4846.98  87
   1   3   4 215689. 4768.43  92
   1  -3  -4 208456. 5122.23  94
  -1  -3   4 195523. 4409.69  89
  -1   3  -4 208173. 4925.98  95
   1  -3  -5 36763.2 2080.98  99
   1   3   5 37658.0 1951.71  46
  -1  -3   5 38358.5 1297.99  43
   1  -3  -5 38294.0 1910.00  42
   1  -3  -5 37729.2 1783.58  49
  -1   3  -5 38673.1 2059.94   1
  -1   3  -5 36472.1 1988.85  95
   1   3   5 33760.8 1851.81  92
  -1   3  -5 37274.4 1976.48  87
   1  -3  -5 34207.9 2013.17  94
  -1  -3   5 29342.5 1740.43  89
  -1   3  -6 65338.9 2640.40   1
   1  -3  -6 65116.2 2775.18  99
   1   3   6 64242.9 2496.87  20
  -1  -3   6 64489.0 1716.87  43
   1   3   6 65366.4 2493.30  46
   1  -3  -6 63724.4 2336.06  49
   1  -3  -6 65101.7 2499.36  42
   1  -3  -6 64040.0 2641.60  94
   1   3   6 60633.8 2482.84  92
  -1   3  -6 62534.4 2543.97  87
  -1   3  -6 63956.9 2597.71  95
  -1  -3   6 59836.6 2328.67  89
  -1   3  -7 66484.1 2716.22   1
   1  -3  -7 70255.4 2872.67  99
   1   3   7 68907.5 2567.89  20
   1   3   7 70610.2 2589.56  46
   1  -3  -7 71215.0 2583.11  42
   1  -3  -7 70755.1 2504.22  49
  -1   3  -7 67265.9 2682.44  95
   1  -3  -7 71967.6 2850.61  94
   1   3   7 64050.2 2606.28  92
  -1  -3   7 57688.3 2249.47  89
  -1   3  -7 66851.9 2612.58  87
   1  -3  -8 1660.27 839.316  43
   1  -3  -8 1035.76 629.477  49
   1   3   8 2741.15 778.134  46
   1  -3  -8 1632.93 836.728  42
   1   3   8 2013.18 737.536  20
  -1   3  -8 872.874 733.058   1
   1  -3  -8 1530.27 810.946  94
   1   3   8 2716.41 975.040  92
  -1  -3   8 1818.23 726.957  89
  -1   3  -8 1777.70 863.498  87
  -1   3  -8 1433.43 882.784  95
  -1   3  -9 227167. 5285.96   1
   1   3   9 219451. 4993.80  97
   1   3   9 222931. 4920.23  20
   1  -3  -9 225351. 4919.37  49
   1  -3  -9 221322. 5052.97  43
   1   3   9 223304. 4844.24  46
   1  -3  -9 219692. 5393.00  94
  -1   3  -9 223680. 5095.68  87
  -1  -3   9 211430. 4628.00  88
  -1   3  -9 218734. 5160.66  95
  -1   3  -9 228882. 3934.98  83
  -1   3 -10 10909.1 1246.43   1
   1   3  10 10485.3 1115.62  97
   1   3  10 10079.0 1081.23  20
   1  -3 -10 9404.66 1187.44  43
   1  -3 -10 10014.7 1111.78  49
   1   3  10 9131.03 1062.92  46
  -1   3 -10 11886.3 1286.56  87
  -1   3 -10 12043.6 1295.28  95
  -1   3 -10 11141.6 830.344  83
   1  -3 -10 9185.19 1179.09  94
  -1  -3  10 11392.6 1099.55  88
  -1   3 -11 50305.2 2407.97   1
   1   3  11 54440.7 2388.01  97
   1   3  11 52141.9 1413.67 105
   1   3  11 50923.2 2184.63  20
   1   3  11 51105.3 2098.43  46
   1  -3 -11 51472.1 2268.98  49
   1  -3 -11 53098.0 2364.59  43
  -1   3 -11 53236.8 2386.54  87
   1  -3 -11 51030.9 2538.72  94
  -1   3 -11 50524.9 2358.79  95
  -1  -3  11 51970.0 2189.84  79
   1   3  11 53409.1 2175.80  90
  -1   3 -11 52438.7 1776.80  83
  -1  -3  11 50374.1 2101.23  88
  -1   3 -12 10539.7 1244.58   1
   1   3  12 11111.5 1239.02  97
   1   3  12 11073.8 758.458 105
   1   3  12 12237.6 1162.26  20
   1   3  12 11684.4 1056.35  46
   1  -3 -12 11147.8 1200.39  49
   1  -3 -12 10736.8 1218.76  43
   1  -3 -12 11079.6 1368.27  94
  -1  -3  12 10376.8 1155.48  79
   1   3  12 10127.2 1054.22  90
  -1  -3  12 9132.00 1051.53  88
  -1   3 -12 9989.57 1242.27  87
  -1   3 -12 10803.5 1262.36  95
  -1   3 -12 10122.1 868.532  83
  -1   3 -13 130076. 3979.05   1
   1   3  13 131082. 3968.07  97
   1   3  13 129139. 2460.06 105
   1   3  13 128622. 3557.87  20
   1  -3 -13 132612. 3814.01  49
   1   3  13 134216. 3415.84  46
   1  -3 -13 130575. 3862.52  43
  -1  -3  13 126532. 3503.93  88
  -1   3 -13 122322. 3738.89  87
  -1   3 -13 122797. 3769.23  95
   1   3  13 130472. 3822.11  86
   1   3  13 134026. 3645.26  90
  -1  -3  13 119558. 3480.45  79
  -1   3 -13 127892. 3082.07  83
   1   3  14 12485.2 1353.17  97
  -1   3 -14 12418.6 1402.14   1
   1   3  14 11963.5 1094.96  46
   1  -3 -14 16558.7 1432.46  49
   1  -3 -14 15783.0 1473.66  43
  -1  -3  14 11790.5 1172.96  88
   1   3  14 12638.6 1199.35  90
  -1   3 -14 11113.1 1273.75  95
  -1  -3  14 11292.5 1229.27  79
  -1   3 -14 11832.8 1287.28  87
  -1   3 -14 11747.2 984.124  83
   1   3  14 14280.8 1342.88  86
   1   3  15 52675.9 2553.14  97
  -1   3 -15 48741.9 2445.88   1
   1  -3 -15 50211.8 2394.51  49
   1  -3 -15 49209.6 2403.70  43
  -1  -3  15 46023.5 2189.02  88
   1   3  15 51165.4 2352.86  86
  -1   3 -15 47357.6 2345.30  87
   1   3  15 49368.3 2276.33  90
  -1  -3  15 48511.1 2240.70  79
  -1   3 -15 47950.9 2359.40  95
  -1   3 -15 48598.1 1926.10  83
   1   3  16 112669. 3881.54  97
  -1  -3  16 111765. 2168.13 106
  -1   3 -16 121141. 3933.36   1
   1  -3 -16 117767. 3748.00  49
   1  -3 -16 119085. 3762.40  43
  -1  -3  16 117123. 3454.52  88
  -1  -3  16 109978. 3446.85  79
  -1   3 -16 114990. 3665.53  87
  -1   3 -16 115729. 3658.75  95
   1   3  16 116170. 3599.82  90
   1   3  16 112352. 3555.90  86
  -1   3 -16 117565. 3168.52  83
  -1   3 -17 31223.9 1925.71  95
   1   3  17 29523.7 2060.97  97
  -1  -3  17 29957.7 1031.13 106
  -1   3 -17 31519.7 2067.10   1
   1  -3 -17 31087.0 1983.06  49
   1  -3 -17 31427.2 1995.87  43
   1   3  17 27971.6 1819.87  90
  -1   3 -17 32188.3 1965.14  87
   1   3  17 26776.2 1767.03  86
  -1  -3  17 32184.8 1818.56  88
  -1  -3  17 29374.7 1825.39  79
  -1   3 -17 31451.4 1656.95  83
   1   3  18 25540.0 1972.55  97
  -1   3 -18 24689.1 1731.01  95
  -1  -3  18 24490.7 952.296 106
  -1   3 -18 24494.4 1833.32   1
   1  -3 -18 23277.0 1791.31  43
   1  -3 -18 23232.5 1761.14  49
  -1  -3  18 23153.6 1611.77  88
  -1   3 -18 25989.3 1772.46  87
   1   3  18 22529.1 1670.48  90
   1   3  18 24487.4 1653.16  86
  -1   3 -18 26585.0 1537.33  83
  -1  -3  18 23915.3 1728.48  79
  -1   3 -19 6782.21 1040.66  95
  -1  -3  19 7110.04 583.197 106
   1   3  19 6483.89 1182.77  97
  -1   3 -19 7027.14 1129.06   1
   1  -3 -19 5422.90 1127.53  43
   1  -3 -19 6431.27 1097.98  49
  -1  -3  19 6703.71 1094.11  79
  -1   3 -19 7461.88 941.739  83
  -1   3 -19 7501.09 1132.51  87
   1   3  19 6196.79 1067.89  90
   1   3  19 6796.01 1011.48  86
  -1  -3  19 6202.12 983.610  88
   1   3  20 68566.3 3238.76  97
  -1   3 -20 65827.1 2781.36  95
  -1  -3  20 69147.3 1653.97 106
  -1   3 -20 67359.9 2820.77  87
  -1  -3  20 67676.9 2720.30  88
  -1  -3  20 63376.9 2752.09  79
  -1   3 -20 64909.9 2527.89  83
   1   3  20 69186.3 2947.96  90
  -1   3 -20 68420.6 3049.71   1
  -1  -3  20 66534.5 2678.36  40
   1  -3 -20 69798.8 3057.53  49
  -1  -3  21 4893.27 538.791 106
   1   3  21 6031.10 1231.04  97
  -1  -3  21 4459.87 866.333  40
  -1   3 -21 4289.60 1034.91   1
   1  -3 -21 4479.60 994.015  49
  -1  -3  21 6342.07 1167.83  79
  -1   3 -21 4594.87 884.635  83
  -1   3 -21 5158.16 962.207  95
  -1   3 -21 4513.13 955.035  87
   1   3  21 5357.77 1060.00  90
  -1  -3  21 4812.46 973.835  88
   1   3  22 49218.3 2837.60  97
  -1   3 -22 51866.1 2457.20  95
  -1  -3  22 47383.7 1395.11 106
  -1   3 -22 47195.8 2634.95   1
   1  -3 -22 53393.9 2745.64  49
  -1  -3  22 46356.6 2288.93  40
  -1  -3  22 45764.2 2320.31  88
  -1   3 -22 49405.7 2435.14  87
  -1  -3  22 46938.4 2454.57  79
   1   3  22 48540.5 2630.87  90
  -1   3 -22 49252.6 2285.19  83
   1   3  23 23467.8 2095.07  97
  -1  -3  23 21874.5 970.489 106
  -1   3 -23 22635.5 1678.43  95
  -1   3 -23 21340.9 1841.85   1
  -1  -3  23 19537.8 1598.72  40
   1  -3 -23 24655.7 1972.98  49
   1   3  23 24537.5 1913.84  90
  -1  -3  23 20718.2 1644.87  88
  -1  -3  23 21530.1 1742.32  79
  -1   3 -23 22348.0 1619.88  83
  -1   3 -23 22245.6 1694.83  87
   1   3  24 64149.8 3355.69  97
  -1  -3  24 60479.5 1628.55 106
  -1   3 -24 59456.0 3000.15   1
  -1  -3  24 59179.0 2670.82  40
   1  -3 -24 64067.9 3104.77  49
  -1  -3  24 66641.2 2856.24  88
   1   3  24 60888.3 3029.73  90
  -1   3 -24 61890.5 2744.85  87
  -1  -3  24 58230.5 2815.32  79
  -1   3 -24 59673.6 2655.32  83
   1   3  25 43834.6 2819.05  97
  -1  -3  25 43050.5 1381.81 106
  -1   3 -25 41188.6 2559.40   1
   1   3  25 45372.3 2584.28  48
  -1  -3  25 41745.3 2278.02  40
   1  -3 -25 46272.5 2728.94  49
   1   3  25 38188.2 2483.95  90
  -1  -3  25 41210.1 2298.04  88
  -1   3 -25 44861.0 2329.69  83
  -1  -3  25 41161.2 2426.97  79
  -1   3 -25 46104.2 2371.50  87
   1   3  26 24130.2 2196.37  97
  -1  -3  26 24050.0 1055.57 106
  -1   3 -26 21788.9 1911.00   1
   1  -3 -26 22231.7 1978.47  49
  -1  -3  26 22726.2 1749.71  40
   1   3  26 24844.2 1984.99  48
  -1   3 -26 21683.7 1686.06  87
  -1  -3  26 22995.5 1776.52  88
   1   3  26 24754.4 2032.98  90
  -1  -3  26 22687.9 1845.67  79
  -1   3 -26 23159.1 1765.99  83
   1   3  27 10070.3 1616.85  97
  -1  -3  27 11165.2 769.902 106
  -1   3 -27 12369.3 1527.26   1
   1  -3 -27 13327.9 1624.64  49
   1   3  27 12986.4 1546.57  48
  -1  -3  27 11392.4 1331.41  40
  -1  -3  27 11274.8 1355.74  88
  -1   3 -27 10927.1 1301.01  87
   1   3  27 9905.51 1477.34  90
  -1  -3  27 10578.2 1392.61  79
   1   3  28 18545.1 2036.60  97
  -1  -3  28 18902.5 968.817 106
  -1  -3  28 20449.3 1769.37  88
   1   3  28 19780.3 1962.26  90
  -1  -3  28 19277.1 1818.75  79
  -1   3 -28 20991.5 1908.71   1
   1  -3 -28 21420.1 1962.17  49
  -1  -3  28 18646.1 1646.94  40
   1   3  28 21418.3 1938.11  48
   1   3  29 2331.20 1160.22  97
   1  -3 -29 2304.11 1065.84 102
  -1  -3  29 2488.24 539.372 106
  -1  -3  29 1701.38 813.269  40
  -1   3 -29 2614.92 1021.94   1
   1  -3 -29 3098.78 1096.90  49
   1   3  29 2363.52 938.985  48
  -1  -3  29 1654.24 949.684  79
  -1  -3  29 2175.71 871.013  88
   1  -3 -30 72053.2 3828.80 102
   1   3  30 71235.1 3915.86  97
  -1  -3  30 67662.1 1882.23 106
  -1  -3  30 64219.4 3096.62  88
  -1   3 -30 68566.4 3410.16   1
   1  -3 -30 75050.8 3685.19  49
   1   3  30 69811.7 3451.59  48
  -1  -3  30 64916.0 3053.34  40
   1  -3 -31 25707.5 2427.63 102
  -1  -3  31 27627.5 1213.52 106
   1   3  31 26227.3 2565.38  97
  -1  -3  31 24907.5 1944.70  40
  -1  -3  31 24342.1 1988.20  88
  -1   3 -31 25840.2 2173.72   1
   1  -3 -31 25946.0 2327.65  49
   1   3  31 27714.5 2275.28  48
   1   3  32 12104.8 1994.82  97
   1  -3 -32 14747.7 1932.38 102
  -1  -3  32 13227.0 894.726 106
  -1  -3  32 12761.4 1493.47  40
  -1  -3  32 13870.7 1598.36  88
  -1   3 -32 13132.7 1647.42   1
   1   3  32 15555.6 1777.43  48
   1  -3 -32 17381.8 1963.37  49
   1   3  33 47035.3 3366.77  97
   1  -3 -33 45767.4 3217.28 102
  -1  -3  33 44554.3 1569.24 106
  -1  -3  33 42582.2 2572.07  40
  -1  -3  33 44742.8 2701.31  88
  -1   3 -33 46739.7 2945.54   1
   1  -3 -33 46299.5 3083.06  49
   1   3  33 48719.9 3073.55  48
  -1  -3  34 1225.87 558.441 106
   1  -3 -34-152.350 960.344 102
   1   3  34 103.569 1127.12  97
  -1  -3  34 602.500 720.666  40
  -1  -3  34-572.164 884.161  88
  -1   3 -34 1153.67 879.487   1
   1   3  34-337.880 824.631  48
   1  -3 -34-339.343 834.319  49
   1  -3 -35 1560.85 1144.05 102
  -1  -3  35 890.495 515.203 106
  -1  -3  35 893.914 810.031  40
  -1  -3  35 890.077 871.518  88
  -1   3 -35 1612.12 798.596   1
   1   3  35 1678.76 959.626  48
   1  -3 -35 1284.46 910.099  49
   1   3  36 39178.2 2812.55  98
   1  -3 -36 37609.2 3080.76 102
  -1  -3  36 35479.5 1457.04 106
  -1  -3  36 34379.2 2442.47  40
  -1  -3  36 35606.5 2506.71  88
  -1   3 -36 38292.8 2756.77   1
   1   3  36 36929.3 2776.31  48
   1  -3 -36 37475.9 2913.29  49
   1  -3 -37 24950.9 2636.05 102
  -1  -3  37 23240.1 1213.57 106
   1   3  37 27140.1 2433.36  98
  -1  -3  37 21554.4 2036.34  40
  -1   3 -37 20776.9 2077.45   1
   1   3  37 24209.4 2318.17  48
   1  -3 -37 24488.1 2456.39  49
  -1  -3  37 21997.3 2035.19  88
  -1  -3  37 18759.0 2153.03  80
   1  -3 -38 1113.55 1120.82 102
  -1  -3  38 1629.80 577.123 106
   1   3  38 2216.11 987.908  98
  -1  -3  38 999.936 973.680  80
  -1  -3  38 1389.02 913.330  88
   1  -3 -38 1743.75 1092.86  49
   1   3  38 1868.56 975.787  48
  -1   3 -38 1372.00 738.651   1
  -1   3 -38 908.223 1110.47   4
  -1   3 -39 12493.5 1657.54   1
  -1   3 -39 13158.2 901.982  11
  -1  -3  39 11964.8 947.388 106
   1   3  39 9557.44 1643.39  98
   1  -3 -39 11018.0 1867.02 102
  -1  -3  39 10982.8 1596.64  88
  -1  -3  39 10851.4 1827.43  80
   1  -3 -39 10850.1 815.750  38
   1  -3 -39 11803.7 1006.04  29
  -1   3 -39 11684.6 893.754  74
   1  -3 -39 10559.2 953.200  78
   1  -3 -39 10854.5 892.223  56
  -1   3 -39 11364.0 895.004  19
  -1  -3  39 12379.0 899.050  12
   1   3  39 11266.1 1021.34  15
  -1   3 -39 12098.8 923.172  24
  -1   3 -40 50604.7 1725.67  11
   1  -3 -40 51316.4 3757.22 102
   1   3  40 51605.5 3381.57  98
  -1  -3  40 51177.3 1808.22 106
  -1  -3  40 51561.2 3091.32  88
   1  -3 -40 52847.8 1872.07  29
   1  -3 -40 55393.1 1755.68  38
   1  -3 -40 51711.3 1938.09  78
  -1   3 -40 52024.0 1759.05  74
   1  -3 -40 49431.6 1750.40  56
   1   3  40 47777.4 1919.46  15
  -1   3 -40 49932.1 1787.70  19
  -1  -3  40 51763.5 1742.83  12
  -1   3 -40 51819.7 1762.73  24
  -1   3 -41 15216.1 995.067  11
   1   3  41 13377.6 1900.08  98
  -1  -3  41 14972.0 1054.69 106
   1  -3 -41 14515.6 2180.43 102
  -1  -3  41 13904.3 1784.73  88
   1  -3 -41 16018.6 994.259  38
   1  -3 -41 14379.9 1099.52  29
  -1   3 -41 13894.0 962.915  74
   1  -3 -41 14689.0 1080.90  78
   1  -3 -41 14468.9 1011.47  56
  -1   3 -41 15583.7 1025.97  24
  -1  -3  41 16202.4 1052.64  12
  -1   3 -41 14253.0 998.925  19
   1   3  41 13212.5 1110.01  15
  -1   3 -42 8755.33 800.870  11
   1  -3 -42 9054.72 1814.91 102
   1   3  42 9149.13 1698.04  98
  -1  -3  42 8143.15 865.203 106
  -1  -3  42 6699.15 1374.30  88
   1  -3 -42 8931.21 805.136  38
   1  -3 -42 8406.61 894.911  29
   1  -3 -42 7387.10 907.008  78
  -1   3 -42 8458.56 794.596  74
   1  -3 -42 8374.80 800.002  56
   1   3  42 7443.04 857.387  15
  -1   3 -42 7121.25 850.100  19
  -1   3 -42 9154.55 848.307  24
  -1  -3  42 8926.19 811.308  12
  -1  -3  43 595.990 644.532  12
  -1   3 -43 1058.31 532.751  11
  -1  -3  43 1354.65 579.598 106
   1  -3 -43 853.069 1190.25 102
   1   3  43 720.826 586.387 108
   1   3  43 260.900 993.630  98
  -1  -3  43 1218.40 901.368  88
   1  -3 -43 934.075 680.532  29
   1   3  43 626.982 614.675  28
   1  -3 -43 938.849 555.574  78
  -1   3 -43 826.798 474.510  74
   1  -3 -43 1119.02 561.954  56
  -1   3 -43 1409.21 594.456  19
   1   3  43 688.435 640.246  15
  -1   3 -43 1672.35 616.643  24
  -1   3 -44 7082.83 801.616  11
   1   3  44 5567.97 781.924 108
   1  -3 -44 5351.12 1600.50 102
  -1  -3  44 5970.37 794.497 106
   1   3  44 4972.87 1364.92  98
   1  -3 -44 4686.01 777.381  78
   1  -3 -44 5638.46 806.616  29
   1   3  44 5139.40 850.335  28
  -1   3 -44 5474.88 702.555  74
   1  -3 -44 4756.44 688.611  56
  -1  -3  44 6991.08 771.194  12
  -1   3 -44 6006.21 755.023  24
   1   3  44 5353.04 799.022  15
  -1   3 -44 4982.85 747.227  19
  -1   3 -45 8510.56 856.640  11
   1   3  45 9494.46 930.756 108
   1  -3 -45 9042.24 1841.32 102
  -1  -3  45 8975.12 866.984 106
   1   3  45 9274.18 1656.44  98
   1  -3 -45 9910.09 955.549  78
  -1   3 -45 9750.34 865.979  74
   1  -3 -45 8391.78 834.248  77
  -1   3 -45 7059.73 840.404  19
  -1  -3  45 10326.8 935.034  12
  -1   3 -45 8815.74 847.792  24
   1   3  45 8175.20 903.208  15
   1  -3 -45 9136.07 868.909  56
   1  -3 -45 10627.9 1009.09  29
   1   3  45 7318.66 983.741  28
  -1   3 -46 722.641 565.233  11
  -1  -3  46 1039.52 613.126  12
   1   3  46 784.389 593.795  28
   1  -3 -46 1098.95 619.678  29
   1   3  46 1542.35 1161.75  98
   1  -3 -46-25.0616 1154.68 102
  -1  -3  46 1158.25 567.818 106
   1   3  46 949.357 594.011 108
  -1   3 -46 878.048 518.323  74
   1  -3 -46 505.334 466.320  77
   1  -3 -46 785.141 604.608  78
   1  -3 -46 621.397 515.617  56
  -1   3 -46 845.113 505.766  24
   1   3  46 985.857 641.070  15
  -1   3 -46 386.315 545.193  19
  -1  -3  47 186.735 625.981  12
  -1   3 -47 819.874 586.827  11
   1   3  47 782.951 561.851 108
  -1  -3  47 569.193 551.502 106
   1  -3 -47 703.789 1057.41 102
   1   3  47 792.267 970.924  98
   1   3  47 657.337 628.453  28
   1  -3 -47 912.163 687.254  29
   1  -3 -47 916.316 623.348  78
   1  -3 -47 787.714 484.683  77
  -1   3 -47 806.001 503.196  74
   1  -3 -47 573.998 552.597  56
   1   3  47 575.002 567.910  15
  -1   3 -47 696.196 567.819  19
  -1   3 -47 328.188 493.864  24
  -1   3 -48 14686.8 1031.37  11
   1   3  48 15305.5 1111.59 108
  -1  -3  48 14200.3 1032.32 106
   1   3  48 15254.8 1999.72  98
   1  -3 -48 14103.0 1080.80  78
   1  -3 -48 14210.0 992.379  77
  -1   3 -48 14893.3 1012.03  74
   1   3  48 14944.5 1084.15  15
  -1  -3  48 13926.8 1039.27  12
  -1   3 -48 14348.8 979.375  24
  -1   3 -48 12387.4 1024.58  19
   1  -3 -48 14944.5 1038.35  56
   1   3  48 13580.0 1148.38  28
   1  -3 -48 14178.7 1096.59  29
  -1   3 -49 2969.50 661.921  11
  -1  -3  49 3294.86 682.273  12
   1   3  49 2513.85 701.495  28
   1   3  49 1498.62 959.090  98
  -1  -3  49 2352.08 593.691 106
   1   3  49 2918.39 665.661 108
  -1   3 -49 2698.05 601.394  74
   1  -3 -49 3065.01 705.309  78
   1  -3 -49 2814.45 597.771  77
   1  -3 -49 3428.39 666.854  56
  -1   3 -49 2734.30 625.229  24
   1   3  49 2482.75 653.541  15
  -1  -3  50 777.962 608.073  12
  -1   3 -50 682.925 604.387  11
   1   3  50 661.807 595.143  28
   1   3  50 750.357 539.653 108
   1   3  50 769.187 968.007  98
   1  -3 -50 863.578 511.881  77
  -1   3 -50 833.103 493.115  74
   1  -3 -50 619.085 592.556  78
   1  -3 -50 1096.08 618.659  56
  -1   3 -50 639.438 519.178  24
   1   3  50 824.631 561.365  15
  -1  -3  51 1226.39 633.699  12
  -1   3 -51 1430.15 619.911  11
   1   3  51 1284.36 599.217  28
   1  -3 -51 1234.74 597.889  32
   1   3  51 1424.90 579.176 108
  -1   3 -51 784.510 614.750  68
  -1   3 -51 1334.82 531.007  74
   1  -3 -51 1152.43 494.788  77
   1  -3 -51 1012.43 586.888  78
   1  -3 -51 1259.68 584.782  56
  -1   3 -51 1241.78 551.183  24
   1   3  51 1575.91 556.729  15
  -1  -3  52 3231.16 683.226  12
  -1   3 -52 3025.18 683.361  11
   1   3  52 2710.75 639.485 108
   1  -3 -52 2939.90 703.633  32
   1   3  52 2842.59 653.022  28
  -1   3 -52 2535.31 579.680  74
   1  -3 -52 2899.84 564.049  77
   1  -3 -52 2530.93 659.431  78
  -1   3 -52 2573.46 653.233  68
   1  -3 -52 2276.09 667.757  56
  -1   3 -52 2681.11 588.522  24
   1   3  52 3271.00 615.382  15
  -1   3 -53 4561.13 711.495  11
  -1  -3  53 4978.34 623.440 107
   1   3  53 5656.36 729.802 108
   1  -3 -53 4911.73 720.990  78
   1  -3 -53 4994.65 653.708  77
  -1   3 -53 4691.88 709.091  68
  -1   3 -53 4901.25 657.538  74
  -1   3 -53 4913.34 658.904  24
   1   3  53 5144.58 664.791  15
  -1  -3  53 6315.83 753.420  12
   1  -3 -53 5267.37 713.291  56
   1   3  53 5321.23 774.305  28
   1  -3 -53 5310.07 746.941  32
   1   3  53 4282.27 614.762  37
  -1  -3  54-55.1961 552.910  12
  -1   3 -54 97.6435 565.205  11
   1   3  54-102.747 501.880 108
   1  -3 -54 74.9579 539.877  32
   1   3  54 365.565 538.324  28
  -1   3 -54 119.004 520.921  68
   1  -3 -54 134.364 456.971  77
  -1   3 -54-71.6197 454.217  74
   1  -3 -54 93.8330 516.750  78
   1  -3 -54 256.621 536.480  56
  -1   3 -54-213.931 459.462  24
  -1   3 -55 8708.88 814.661  11
   1   3  55 8544.94 788.277 108
   1  -3 -55 9253.41 838.516  78
  -1   3 -55 8820.63 801.669  68
   1  -3 -55 9642.47 785.801  77
  -1   3 -55 8216.43 723.334  24
  -1  -3  55 9252.79 798.984  12
   1  -3 -55 9417.99 856.983  56
   1  -3 -55 8455.62 817.284  32
   1   3  55 8044.80 809.887  28
   1   3  56 3646.48 618.964 108
  -1   3 -56 3365.12 701.964  73
   1  -3 -56 3365.65 619.576  78
  -1   3 -56 3227.70 609.604  68
   1  -3 -56 3551.04 567.770  77
   1  -3 -56 2822.02 618.930  32
   1   3  56 2949.72 605.584  28
   1  -3 -56 2815.66 618.878  56
  -1   3 -56 3384.49 664.406  11
  -1  -3  56 3042.85 615.961  12
   1   3  57 2800.92 561.904 108
   1   3  57 2213.15 546.448  28
   1  -3 -57 2855.94 609.302  32
   1  -3 -57 2948.34 627.282  61
   1  -3 -57 2703.60 593.144  56
  -1   3 -57 2701.79 601.484  11
  -1  -3  57 3096.69 606.287  12
  -1   3 -57 3136.30 641.529  73
   1  -3 -57 2949.49 580.115  78
  -1   3 -57 2920.40 566.842  68
   1  -3 -57 3077.85 547.113  77
   1  -3 -58-73.9004 481.759  32
   1   3  58-20.3206 425.243  28
   1  -3 -58 275.328 498.131  61
  -1   3 -58 70.1809 521.143  11
  -1  -3  58-526.320 509.271  12
  -1   3 -58 579.227 546.875  73
   1  -3 -58-59.5221 408.271  77
   1  -3 -58 10.6084 332.602  74
  -1   3 -58 246.659 431.350  70
   1  -3 -58-36.2669 470.355  78
   1  -3 -59 1238.78 509.313  32
   1   3  59 728.999 424.544  28
   1  -3 -59 851.325 337.475  74
  -1   3 -59 1071.31 520.973  73
   1  -3 -59 1007.25 412.072  77
   1   3  59 545.711 463.041  71
  -1   3 -59 1443.27 465.355  70
   1  -3 -59 1239.69 478.766  78
   1  -3 -59 1385.39 525.999  61
  -1   3 -59 818.346 517.856  11
  -1  -3  59 1371.39 505.940  12
  -1  -3  60 3700.23 556.143  12
   1  -3 -60 3996.45 521.178  78
   1   3  60 3292.75 489.599  28
  -1  -3  60 3794.36 400.657  34
   1  -3 -60 4058.82 552.095  32
   1  -3 -60 4019.26 597.476  61
  -1   3 -60 3643.45 579.639  11
  -1   3 -60 4108.14 626.333  73
   1   3  60 3550.75 549.639  71
  -1   3 -60 3382.23 481.629  70
   1  -3 -60 4279.82 434.593  74
   1   3  61 986.482 369.853  28
   1  -3 -61 699.526 415.824  32
   1  -3 -61 955.946 457.770  61
  -1  -3  61 910.306 445.889  12
   1   3  61 1067.88 423.127  71
   1  -3 -61 1332.39 433.535  78
  -1   3 -61 890.830 487.599  73
  -1   3 -61 503.112 385.389  70
   1  -3 -62 452.336 403.994  32
   1   3  62 457.585 298.838  28
   1  -3 -62 429.216 361.975  78
  -1   3 -62 793.777 353.420  70
   1   3  62 808.860 381.137  71
  -1   3 -62 695.627 459.872  73
   1   3  62 126.153 480.777  64
   1  -3 -62 588.463 424.571  61
  -1  -3  62 455.462 405.825  12
   1  -3 -63 10157.4 588.456  78
   1  -3 -63 9783.99 645.244  32
   1   3  63 7861.45 699.460  64
   1  -3 -63 10283.4 660.981  61
  -1  -3  63 8909.37 580.553  12
  -1   3 -63 9136.90 666.532  73
  -1   3 -63 9611.54 544.293  70
   1   3  63 9542.88 598.968  71
   1  -3 -64 913.229 426.023  61
   1   3  64 277.846 489.773  64
  -1  -3  64 596.759 381.086  12
  -1   3 -64 651.842 330.972  70
  -1   3 -64 478.704 468.943  73
   1   3  64 640.663 345.274  71
   1  -3 -64 834.373 334.076  78
  -1   3 -65 377.717 427.638  73
   1  -3 -65 419.587 373.660  17
   1   3  65 35.9972 469.627  64
   1  -3 -65 224.793 382.925  61
   1   3  66 2145.73 489.056  64
   1   4 -63 1009.24 384.912  70
   1   4 -62 1322.46 411.271  70
   1  -4  62 1590.80 469.708  12
   1  -4  62 1563.86 360.414  34
   1   4 -62 232.609 470.106  23
   1   4 -61 2150.09 448.537  50
   1  -4  61 2473.28 418.038  34
   1   4 -61 1464.97 514.595  23
   1   4 -61 1894.12 439.004  70
  -1  -4 -61 2276.54 341.562  61
   1  -4  61 3163.93 514.781  12
   1   4 -60 11623.9 694.396  70
   1  -4  60 12804.0 715.175  12
  -1  -4 -60 11939.4 597.888  61
   1  -4  60 12165.8 642.989  34
   1   4 -60 11905.9 513.601  33
  -1  -4 -60 12414.0 552.945  32
   1   4 -59 370.113 419.088  70
  -1  -4 -59 470.913 335.650  77
   1  -4  59 493.429 464.541  12
  -1  -4 -59 480.648 348.024  61
  -1  -4 -59 387.130 311.011  32
   1  -4  59 155.530 341.364  34
   1   4 -59 257.079 252.544  33
  -1  -4 -58 5405.95 525.346  77
   1   4 -58 5653.92 584.110  70
   1  -4  58 5781.42 606.309  12
  -1  -4 -58 5568.39 480.269  32
   1  -4  58 5639.76 546.205  34
   1   4 -58 5420.86 448.917  33
   1   4 -57 5854.71 618.987  70
  -1  -4 -57 5870.28 556.442  77
   1  -4  57 6274.81 555.395  64
   1  -4  57 5323.37 637.867  12
   1   4 -57 5778.11 484.789  33
  -1  -4 -57 5286.55 517.646  32
   1  -4  57 5542.76 576.491  34
  -1  -4 -56 8684.82 656.349  77
   1   4 -56 8640.88 713.382  70
   1  -4  56 8368.76 650.488  64
   1   4 -56 7757.10 758.629  73
   1  -4  56 8994.54 735.430  12
  -1  -4 -56 8253.52 615.592  32
   1  -4  56 7838.28 657.340  34
   1   4 -56 8363.69 588.293  33
   1  -4  55 4207.99 563.651  64
  -1  -4 -55 3843.16 545.513  77
   1   4 -55 4343.71 617.866  70
   1   4 -55 3547.89 665.433  73
  -1   4  55 3067.75 603.384 108
   1  -4  55 4683.62 656.846  12
  -1  -4 -55 4237.34 526.773  32
   1   4 -55 3952.18 484.385  33
   1   4 -54 266.773 357.972  33
  -1  -4 -54 165.932 393.977  32
  -1   4  54 424.905 497.884 108
  -1  -4 -54 321.740 427.018  77
   1   4 -54 253.763 513.830  70
   1   4 -54 602.149 597.421  73
   1  -4  54 221.915 429.968  64
   1  -4  54 1016.35 594.179  12
   1   4 -53 6210.01 594.864  33
  -1   4  53 5812.82 735.075 108
   1   4 -53 5423.24 796.314  73
   1   4 -53 5527.80 719.117  70
  -1  -4 -53 6161.72 648.859  77
   1  -4  53 5877.02 678.111  64
   1  -4  53 6494.78 798.924  12
  -1   4  52 14333.4 911.526  28
   1   4 -52 15225.2 855.571  33
  -1   4  52 16216.0 1054.32 108
   1   4 -52 16110.1 1082.96  73
  -1  -4 -52 17658.9 972.947  77
   1   4 -52 16268.9 995.088  70
   1  -4  52 14759.3 982.574  64
   1  -4  52 14827.8 1015.25  12
  -1   4  51 3424.33 703.489 108
   1   4 -51 2784.10 653.895  70
  -1  -4 -51 3631.32 595.994  77
   1   4 -51 2784.21 734.107  73
  -1   4  51 2068.00 555.719  28
   1   4 -51 2861.92 492.042  33
   1  -4  51 2565.55 590.610  64
   1  -4  51 2808.09 702.123  12
  -1   4  50 2948.59 680.545 108
  -1   4  50 2853.34 607.846  28
   1   4 -50 3186.23 523.115  33
   1   4 -50 2758.06 678.087  68
   1   4 -50 3309.24 740.923  73
  -1  -4 -50 2982.35 546.495  78
  -1  -4 -50 3137.27 594.260  77
   1   4 -50 3258.60 643.189  70
   1  -4  50 3160.20 649.356  64
  -1  -4 -50 3057.81 520.557  56
   1  -4  50 3962.89 714.608  12
  -1  -4 -49 10325.5 1699.61 102
  -1  -4 -49 12276.1 855.430  78
   1   4 -49 12636.7 859.667  33
   1   4 -49 12749.1 1031.51  73
  -1  -4 -49 12649.0 906.952  77
   1   4 -49 13277.1 990.600  70
   1   4 -49 12265.5 980.484  68
   1  -4  49 12247.2 953.061  64
  -1  -4 -49 13712.5 837.863  56
   1  -4  49 11488.1 995.763  12
  -1  -4 -48 6580.43 1451.33 102
  -1   4  48 9170.76 1716.61  98
  -1  -4 -48 6605.56 729.848  78
   1   4 -48 8971.32 778.069  33
   1   4 -48 7770.69 839.036  70
  -1  -4 -48 7532.24 768.681  77
   1   4 -48 6957.36 891.447  73
   1   4 -48 7714.77 873.618  68
  -1  -4 -48 8388.94 707.873  56
   1  -4  48 7997.84 831.955  64
   1  -4  48 8642.33 877.984  12
  -1   4  47 17976.2 2223.90  98
  -1  -4 -47 17210.1 2118.25 102
  -1  -4 -47 16922.9 1014.95  78
   1   4 -47 18219.7 1131.38  70
   1   4 -47 16933.8 1188.12  73
   1   4 -47 16325.5 1122.13  68
  -1  -4 -47 18779.2 1065.17  29
   1   4 -47 16233.0 977.518  33
   1  -4  47 17152.7 1156.66  64
  -1  -4 -47 17854.2 975.961  56
   1  -4  47 17242.8 1119.87  12
  -1   4  46 18624.7 2270.66  98
  -1  -4 -46 17732.0 2161.72 102
   1   4 -46 16120.2 1144.94  68
   1   4 -46 16651.5 1086.40  70
  -1  -4 -46 17988.4 1059.69  78
   1   4 -46 17643.4 1216.93  73
   1   4 -46 18102.9 1050.93  33
  -1  -4 -46 19762.0 1117.71  29
  -1  -4 -46 19515.1 1018.03  56
   1  -4  46 18597.4 1172.70  64
   1  -4  46 19195.7 1137.88  12
  -1   4  45 17647.0 2474.20  97
  -1   4  45 19062.9 2333.44  98
  -1  -4 -45 19222.8 2334.42 102
   1   4 -45 17458.2 1188.60  73
   1   4 -45 16411.4 1155.81  68
   1   4 -45 16215.5 1088.97  70
  -1  -4 -45 18635.3 1086.38  78
  -1  -4 -45 18648.6 1104.44  29
   1   4 -45 16659.5 1013.35  33
   1  -4  45 16037.6 1121.89  64
   1  -4  45 16900.2 1147.28  12
  -1  -4 -44 27626.6 2715.85 102
  -1   4  44 24091.4 2631.63  98
  -1   4  44 26956.4 2926.29  97
   1   4 -44 23156.2 1345.27  68
  -1  -4 -44 24968.4 1271.40  78
   1   4 -44 25100.3 1266.79  70
   1   4 -44 24176.0 1384.74  73
   1   4 -44 23946.7 1213.99  33
  -1  -4 -44 28552.6 1324.44  29
   1  -4  44 24641.9 1362.62  64
   1  -4  44 26353.9 1297.64  12
  -1  -4 -43 14153.9 2094.88 102
  -1   4  43 13902.9 2283.01  97
   1   4 -43 12558.5 1062.84  73
  -1  -4 -43 13278.9 990.006  78
   1   4 -43 13193.9 1098.91  68
   1   4 -43 13226.2 1017.33  70
   1   4 -43 12387.4 908.148  33
  -1  -4 -43 13646.1 995.287  29
  -1  -4 -43 12478.3 935.098  54
   1  -4  43 12324.6 1036.00  64
   1  -4  43 12239.7 1028.92  12
  -1  -4 -42 9372.22 1777.83 102
  -1   4  42 8503.77 1930.74  97
   1   4 -42 9930.97 1025.40  68
   1   4 -42 9927.12 918.050  70
   1   4 -42 10386.9 1029.82  73
  -1  -4 -42 7876.66 809.502  78
  -1  -4 -42 9742.41 878.765  29
   1   4 -42 10408.7 867.889  33
   1  -4  42 10815.1 998.904  64
  -1  -4 -42 10505.4 886.495  54
   1  -4  42 10807.4 981.688  12
  -1   4  41 32969.9 3186.88  97
  -1  -4 -41 33655.6 2987.05 102
   1   4 -41 32187.9 1398.99  33
  -1  -4 -41 34062.9 1456.92  29
   1   4 -41 32697.9 1576.01  73
   1   4 -41 32404.5 1564.06  68
  -1  -4 -41 32190.5 1431.98  78
   1   4 -41 32914.4 1423.19  70
  -1  -4 -41 29053.8 1373.48  54
   1  -4  41 33085.7 1582.03  64
   1  -4  41 31066.9 1424.65  12
  -1  -4 -40 16376.4 2210.35 102
  -1   4  40 17356.2 2457.68  97
  -1   4  40 17513.4 2359.64  90
  -1  -4 -40 16816.8 1070.80  29
   1   4 -40 18054.9 1251.51  73
   1   4 -40 18389.2 1232.32  68
   1   4 -40 16955.9 1134.65  70
  -1  -4 -40 16223.9 1089.03  78
  -1  -4 -40 17576.8 1094.44  54
   1  -4  40 17026.7 1203.44  64
   1  -4  40 17324.1 1143.35  12
  -1   4  39 14045.7 2257.95  97
  -1  -4 -39 18061.1 2256.09 102
  -1   4  39 16185.9 2252.82  90
  -1  -4 -39 18904.4 1157.46  29
   1   4 -39 19346.1 1226.00  73
   1   4 -39 18480.4 1261.56  68
  -1  -4 -39 14451.7 1097.76  78
   1   4 -39 19439.7 1164.90  70
   1  -4  39 18257.2 1236.35  64
  -1  -4 -39 17782.1 1095.53  54
   1  -4  39 17264.1 1158.84  12
  -1   4  38 37962.7 3399.56  97
  -1  -4 -38 34523.7 3073.50 102
  -1   4  38 37222.6 3205.90  90
  -1  -4 -38 39222.4 1553.21  29
   1   4 -38 36582.3 1523.74  70
   1   4 -38 36748.1 1648.11  73
   1   4 -38 36751.5 1653.93  68
  -1  -4 -38 36230.6 1535.42  54
   1  -4  38 37109.2 1664.22  64
   1  -4  38 34634.0 1547.80  12
  -1   4  37 10640.4 2106.16  97
  -1   4  37 7930.95 1766.30  90
  -1  -4 -37 8919.47 848.795  29
   1   4 -37 7612.73 913.202  68
   1   4 -37 8040.63 919.014  73
   1   4 -37 7392.40 812.393  70
  -1  -4 -37 9760.33 849.083  54
   1  -4  37 8966.80 933.449  64
   1  -4  37 8972.17 945.759  12
  -1   4  36 28865.8 2970.80  97
  -1   4  36 30362.8 2911.42  90
  -1  -4 -36 26746.4 1315.70  29
   1   4 -36 27852.0 1451.19  68
   1   4 -36 27478.4 1310.63  70
   1   4 -36 26409.2 1382.61  73
   1  -4  36 26591.3 1446.95  64
  -1  -4 -36 26696.6 1303.37  54
   1  -4  36 24356.6 1315.14  12
  -1   4  35 3749.10 1470.41  97
  -1   4  35 2513.15 1211.26  90
  -1  -4 -35 2233.06 604.821  29
   1   4 -35 2979.04 748.573  68
   1   4 -35 3306.81 686.318  73
   1   4 -35 2863.89 660.413  70
  -1  -4 -35 2505.48 571.302  54
   1  -4  35 3058.87 694.053  64
   1  -4  35 3152.66 724.529  12
   1  -4  34 61201.6 1966.91  12
   1  -4  34 59339.9 1697.52  10
  -1   4  34 67078.5 4287.84  97
  -1   4  34 63068.0 4013.73  90
   1  -4  34 59212.2 3842.25  80
  -1  -4 -34 73257.7 2037.53  38
   1   4 -34 67276.8 2144.47  73
   1   4 -34 65991.5 2158.27  68
   1   4 -34 67996.0 2004.60  70
  -1  -4 -34 62145.3 1955.63  54
   1  -4  34 63282.3 2179.08  64
   1   4 -34 66263.2 4137.96  46
   1   4 -33 23268.0 2565.75   4
   1  -4  33 20684.3 2310.13  80
  -1   4  33 25221.2 2598.99  90
  -1   4  33 23033.8 2587.03  97
   1   4 -33 22134.7 2464.72  46
  -1  -4 -33 20249.9 2280.13  49
  -1   4  33 24834.2 2463.98  48
   1   4 -32 8793.40 1707.98   4
   1  -4  32 5952.02 1465.72  80
  -1   4  32 5023.07 1469.53  90
  -1   4  32 4722.04 1584.27  97
  -1   4  32 6135.87 1400.67  48
   1   4 -32 3266.56 1378.87  46
  -1  -4 -32 4473.53 1268.19  49
   1   4 -31 33588.6 3014.67   4
   1  -4  31 24592.7 2474.96  80
  -1   4  31 26174.0 2580.03  90
  -1   4  31 23973.2 2629.53  97
  -1   4  31 25416.4 1325.78 105
   1   4 -31 23330.1 2498.97  46
  -1  -4 -31 25025.3 2412.32  49
   1   4 -30 21351.8 2378.52   4
   1  -4  30 20593.0 2243.66  80
  -1   4  30 19788.2 2253.18  90
  -1   4  30 19986.9 2458.85  97
   1  -4  30 18695.2 2062.19 100
  -1   4  30 20608.6 1186.39 105
   1   4 -30 21226.9 2347.57  46
  -1  -4 -30 21330.3 2235.23  49
   1   4 -29 29173.6 2685.77   4
   1  -4  29 22927.4 2301.31  80
  -1   4  29 24102.9 2450.29  90
  -1   4  29 24208.5 2487.96  92
  -1   4  29 22948.8 2465.70  97
   1  -4  29 22666.3 2183.82 100
  -1   4  29 21947.9 1206.79 105
   1   4 -29 25770.4 2550.98  46
  -1  -4 -29 24464.2 2312.19  49
   1   4 -28 47533.0 3358.49   4
   1  -4  28 37025.9 2855.05  80
  -1   4  28 43751.7 3169.73  92
  -1   4  28 43325.2 3102.40  90
  -1   4  28 39463.3 3158.12  97
  -1   4  28 41805.7 1622.32 105
   1  -4  28 38641.0 2839.90 100
  -1  -4 -28 45821.2 3100.28  49
   1   4 -28 40365.5 3160.16  46
   1   4 -27 9313.71 1793.50   4
  -1   4  27 6522.23 1517.25  92
   1  -4  27 7518.32 1525.93  80
  -1   4  27 8293.76 1619.83  90
  -1   4  27 9067.18 1712.88  97
   1  -4  27 7714.66 1370.55 100
  -1   4  27 7634.36 811.672 105
  -1  -4 -27 9263.91 1548.95  49
   1   4 -27 7740.10 1730.50  46
   1   4 -26 3216.99 1358.86   4
  -1   4  26 1007.06 1151.26  92
  -1   4  26 1996.57 1183.48  90
   1  -4  26 1289.01 937.638  80
  -1   4  26 2142.70 1215.92  97
   1  -4  26 1664.49 895.325 100
  -1   4  26 1673.80 629.578 105
   1   4 -26 1257.36 1016.79  46
  -1  -4 -26 1274.44 929.149  49
   1   4 -25 6917.10 1555.57   4
  -1   4  25 5336.38 1496.35  92
  -1   4  25 6031.74 1398.90  90
  -1   4  25 5100.74 1331.15  84
   1  -4  25 4877.24 1309.07  80
   1  -4  25 4508.44 1145.89 100
  -1   4  25 5632.93 769.615 105
   1   4 -25 3621.82 1201.06  46
  -1  -4 -25 6397.35 1286.37  49
   1   4 -24 11967.0 1819.17   4
   1  -4  24 11693.9 1664.73  80
  -1   4  24 11663.2 1708.56  84
  -1   4  24 10110.4 1725.99  92
  -1   4  24 10418.9 886.939 105
   1  -4  24 10236.1 1544.56 100
   1   4 -24 9048.68 1732.01  46
  -1  -4 -24 10067.0 1493.95  49
   1   4 -23 31158.6 2607.85   4
   1  -4  23 24390.5 2215.93  80
  -1   4  23 29439.5 2401.81  84
  -1   4  23 27761.6 2422.90  92
   1  -4  23 27822.5 2291.73 100
  -1   4  23 29132.0 1301.24 105
   1   4 -23 29113.1 2631.20  46
  -1  -4 -23 28046.9 2379.31  49
   1   4 -22 2227.34 1186.96   4
  -1   4  22 2224.90 1231.75  92
   1  -4  22 2504.24 1054.27  80
  -1   4  22 2775.51 1181.38  84
   1  -4  22 1389.32 864.519 100
  -1   4  22 2979.38 649.605 105
  -1  -4 -22 2754.88 1077.01  49
   1   4 -22 2379.91 1269.73  46
   1   4 -21 15191.4 1939.79   4
   1  -4  21 11946.6 1654.06  80
  -1   4  21 15766.4 1909.84  92
  -1   4  21 16793.6 1860.86  84
  -1   4  21 15828.1 1019.46 105
   1  -4  21 15345.1 1732.97 100
  -1  -4 -21 19575.1 1942.28  49
   1   4 -21 17902.0 2111.31  46
   1  -4  20 39258.0 2610.57 100
  -1   4  20 39909.5 1435.17 105
   1   4 -20 42164.5 2852.85   4
   1  -4  20 35019.3 2502.26  80
  -1   4  20 38627.4 2768.43  92
  -1   4  20 37003.1 2661.20  84
   1   4 -20 37311.3 2648.31  21
   1   4 -20 37552.3 2860.31  46
  -1  -4 -20 41522.4 2684.57  49
  -1   4  19 11185.3 859.280 105
   1  -4  19 9578.92 1385.06 100
   1   4 -19 10096.5 1569.57   4
   1  -4  19 9539.76 1454.68  80
  -1   4  19 9900.54 1542.34  92
  -1   4  19 11680.0 1610.59  84
   1   4 -19 10100.1 1533.67  21
   1   4 -19 8994.77 1735.91  46
  -1  -4 -19 10264.8 1430.86  49
   1  -4  18 4628.23 1070.78 100
  -1   4  18 5198.00 676.566 105
   1   4 -18 6779.51 1413.89   4
  -1   4  18 5661.70 1239.42  84
   1  -4  18 3629.56 1118.66  80
  -1   4  18 4835.83 1309.23  92
   1   4 -18 6564.53 1301.67  21
  -1  -4 -18 6324.20 1236.67  49
   1   4 -18 5569.53 1447.94  46
  -1   4  17 6811.85 714.328 105
   1  -4  17 5658.03 1163.90 100
   1   4 -17 6446.88 1367.22   4
   1  -4  17 5216.12 1141.56  80
  -1   4  17 6681.13 1367.21  84
  -1   4  17 6024.69 1254.39  92
   1   4 -17 7523.79 1405.91  21
  -1  -4 -17 5004.70 1097.90  49
   1   4 -17 5661.97 1310.27  46
   1  -4  16 870.087 764.457 100
  -1   4  16 1006.90 545.758 105
   1   4 -16 677.416 867.025   4
  -1   4  16 1217.39 1038.67  84
  -1   4  16 1387.20 1007.05  92
   1  -4  16 949.484 818.092  80
  -1  -4 -16 1229.37 882.848  94
   1   4 -16 1387.03 1009.44  21
   1   4 -16 1366.64 1014.24  46
  -1  -4 -16 1357.43 814.550  49
   1   4 -15 1233.26 1030.50   4
   1   4 -15 2330.54 1060.78  21
  -1  -4 -15 2215.85 915.829  49
   1  -4  15 570.255 640.725  42
   1   4 -15 2077.43 1210.07  46
  -1  -4 -15 1972.22 917.246  94
  -1   4  15 1138.66 933.168  92
  -1   4  15 1003.06 876.904  84
   1  -4  15 1337.50 845.626  80
   1   4 -14 53043.4 2860.84  21
   1   4 -14 51856.7 3201.30  46
   1  -4  14 56253.5 2411.10  42
  -1  -4 -14 52798.2 2861.91  49
  -1   4  14 54811.5 3003.44  92
  -1   4  14 50752.1 2936.02  84
  -1  -4 -14 53262.0 2847.98  94
   1  -4  14 49776.9 2724.79  80
   1   4 -13 11617.3 1515.22  21
   1   4 -13 10898.5 1739.85  46
   1  -4  13 11919.8 1201.91  42
  -1  -4 -13 14744.1 1605.98  49
  -1   4  13 13195.9 1607.05  84
  -1   4  13 13767.2 1622.20  92
  -1  -4 -13 15001.5 1597.30  94
[truncated: 1,426,904 more chars]
